# Supplementary material for: Di-μ-bromido-tris­(triphenyl­phosphine)-1κP,2κ2 P-disilver(I) tetra­hydro­furan 0.85-solvate
Source: Acta Crystallogr Sect E Struct Rep Online. 2009 Mar 25;65(Pt 4):m441. doi: 10.1107/S1600536809010241 (PMC2968815; doi:10.1107/S1600536809010241)
Supplement: Supplementary file 1 [file e-65-0m441-sup1.cif]

##############################################################################
###                                                                        ###
###        Electronic paper (Acta Crystallographica Section E)             ###
###                                                                        ###
##############################################################################
#                                                                            #
# This CIF contains the data in a paper accepted for publication in Acta     #
# Crystallographica Section E. It conforms to the requirements of Notes      #
# for Authors for Section E, and has been peer reviewed under the auspices   #
# of the IUCr Commission on Journals.                                        #
#                                                                            #
# Full details of the Crystallographic Information File format               #
# are given in the paper "The Crystallographic Information File (CIF):       #
# a New Standard Archive File for Crystallography" by S. R. Hall, F. H.      #
# Allen and I. D. Brown [Acta Cryst. (1991), A47, 655-685].                  #
#                                                                            #
# The current version of the core CIF dictionary is obtainable from          #
# ftp://ftp.iucr.org/pub/cif_core.dic. The current version number is 2.4.    #
#                                                                            #
# Software is freely available for graphical display of the structure(s) in  #
# this CIF.  For information consult the CIF home page http://www.iucr.org/  #
# cif/home.html                                                              #
#                                                                            #
# This file may be used for bona fide research purposes within the           #
# scientific community so long as proper attribution is given to the journal # 
# article from which it was obtained.                                        #
#                                                                            #
##############################################################################
                                             
data_I
_audit_creation_method     SHELXL-97
_chemical_name_systematic
;
Di-\m-bromido-tris(triphenylphosphine)-1\k<i>P</i>,2\k^2^<i>P</i>-disilver(I)
tetrahydrofuran 0.85-solvate
;
_chemical_name_common     ?
_chemical_formula_moiety     'C54 H45 Ag2 Br2 P3, 0.85(C4 H8 O)'
_chemical_formula_sum     'C57.40 H51.80 Ag2 Br2 O0.85 P3'
_chemical_formula_iupac     '[Ag2 Br2 (C18 H15 P)3], 0.85C4 H8O'
_chemical_formula_weight     1223.66
_chemical_melting_point     ?
_symmetry_cell_setting     Monoclinic
_symmetry_space_group_name_H-M     'P 21/c'
_symmetry_space_group_name_Hall     '-P 2ybc'
loop_
    _symmetry_equiv_pos_as_xyz
    'x, y, z'
    '-x, y+1/2, -z+1/2'
    '-x, -y, -z'
    'x, -y-1/2, z-1/2'
_cell_length_a     16.2386(19)
_cell_length_b     19.4575(17)
_cell_length_c     18.3069(18)
_cell_angle_alpha     90.00
_cell_angle_beta     111.8960(10)
_cell_angle_gamma     90.00
_cell_volume     5367.0(9)
_cell_formula_units_Z     4
_cell_measurement_reflns_used     6309
_cell_measurement_theta_min     3.0539
_cell_measurement_theta_max     27.4835
_cell_measurement_temperature     293(2)
_exptl_crystal_description     'Prism'
_exptl_crystal_colour     'Colorless'
_exptl_crystal_size_max     0.4000
_exptl_crystal_size_mid     0.1200
_exptl_crystal_size_min     0.0800
_exptl_crystal_density_diffrn     1.514
_exptl_crystal_density_meas     ?
_exptl_crystal_density_method     'not measured'
_exptl_crystal_F_000     2448
_exptl_absorpt_coefficient_mu     2.345
_exptl_absorpt_correction_type     'Multi-scan'
_exptl_absorpt_process_details     '(SPHERE in CrystalClear; Rigaku, 2002)'
_exptl_absorpt_correction_T_min     0.721
_exptl_absorpt_correction_T_max     0.829
_exptl_special_details
;
;
_diffrn_ambient_temperature     293(2)
_diffrn_radiation_type     MoK\a
_diffrn_radiation_wavelength     0.71073
_diffrn_radiation_source     'rotating-anode generator'
_diffrn_radiation_monochromator     graphite
_diffrn_measurement_device_type     'Rigaku Mercury CCD'
_diffrn_measurement_method     \w
_diffrn_detector_area_resol_mean     ?
_diffrn_reflns_number     36137
_diffrn_reflns_av_R_equivalents     0.0951
_diffrn_reflns_av_sigmaI/netI     0.1433
_diffrn_reflns_theta_min     3.05
_diffrn_reflns_theta_max     25.35
_diffrn_reflns_theta_full     25.35
_diffrn_measured_fraction_theta_max     0.997
_diffrn_measured_fraction_theta_full     0.997
_diffrn_reflns_limit_h_min     -18
_diffrn_reflns_limit_h_max     19
_diffrn_reflns_limit_k_min     -23
_diffrn_reflns_limit_k_max     22
_diffrn_reflns_limit_l_min     -22
_diffrn_reflns_limit_l_max     21
_diffrn_standards_number     0
_diffrn_standards_interval_count     ?
_diffrn_standards_interval_time     ?
_diffrn_standards_decay_%     0
_reflns_number_total     9804
_reflns_number_gt     4750
_reflns_threshold_expression     I>2\s(I)
_refine_ls_structure_factor_coef     Fsqd
_refine_ls_matrix_type     full
_refine_ls_R_factor_all     0.1793
_refine_ls_R_factor_gt     0.0764
_refine_ls_wR_factor_gt     0.0862
_refine_ls_wR_factor_ref     0.1147
_refine_ls_goodness_of_fit_ref     0.996
_refine_ls_restrained_S_all     0.996
_refine_ls_number_reflns     9804
_refine_ls_number_parameters     596
_refine_ls_number_restraints     0
_refine_ls_hydrogen_treatment     constr
_refine_ls_weighting_scheme     calc
_refine_ls_weighting_details
                  'calc w=1/[\s^2^(Fo^2^)+(0.016P)^2^] where P=(Fo^2^+2Fc^2^)/3'
_atom_sites_solution_hydrogens     geom
_atom_sites_solution_primary     direct
_atom_sites_solution_secondary     difmap
_refine_ls_shift/su_max     0.018
_refine_ls_shift/su_mean     0.001
_refine_diff_density_max     0.373
_refine_diff_density_min     -0.412
_refine_ls_extinction_method     none
_refine_ls_extinction_coef     ?
loop_
    _atom_type_symbol
    _atom_type_description
    _atom_type_scat_dispersion_real
    _atom_type_scat_dispersion_imag
    _atom_type_scat_source
    'C' 'C' 0.0033 0.0016
                         'International Tables Vol C Tables 4.2.6.8 and 6.1.1.4'
    'H' 'H' 0.0000 0.0000
                         'International Tables Vol C Tables 4.2.6.8 and 6.1.1.4'
    'Ag' 'Ag' -0.8971 1.1015
                         'International Tables Vol C Tables 4.2.6.8 and 6.1.1.4'
    'Br' 'Br' -0.2901 2.4595
                         'International Tables Vol C Tables 4.2.6.8 and 6.1.1.4'
    'O' 'O' 0.0106 0.0060
                         'International Tables Vol C Tables 4.2.6.8 and 6.1.1.4'
    'P' 'P' 0.1023 0.0942
                         'International Tables Vol C Tables 4.2.6.8 and 6.1.1.4'
_computing_data_collection     'CrystalClear (Rigaku, 2002)'
_computing_cell_refinement     'CrystalClear (Rigaku, 2002)'
_computing_data_reduction     'CrystalClear (Rigaku, 2002)'
_computing_structure_solution     'SHELXS97 (Sheldrick, 2008)'
_computing_structure_refinement     'SHELXL97 (Sheldrick, 2008)'
_computing_molecular_graphics     'SHELXTL (Sheldrick, 2008)'
_computing_publication_material     'SHELXTL (Sheldrick, 2008)'
loop_
    _atom_site_type_symbol
    _atom_site_label
    _atom_site_fract_x
    _atom_site_fract_y
    _atom_site_fract_z
    _atom_site_U_iso_or_equiv
    _atom_site_adp_type
    _atom_site_calc_flag
    _atom_site_refinement_flags
    _atom_site_occupancy
    _atom_site_disorder_assembly
    _atom_site_disorder_group
    Ag Ag1 0.172104(16) 0.430186(13) 0.311968(13) 0.05624(9) Uani d . 1 . .
    Ag Ag2 0.309939(18) 0.449839(16) 0.211990(14) 0.08013(12) Uani d . 1 . .
    Br Br1 0.23309(2) 0.549632(18) 0.258758(19) 0.06869(13) Uani d . 1 . .
    Br Br2 0.26760(2) 0.335663(19) 0.264353(19) 0.07471(14) Uani d . 1 . .
    P P1 0.01808(6) 0.41825(4) 0.21950(4) 0.0519(3) Uani d . 1 . .
    P P2 0.22977(5) 0.44191(4) 0.45510(4) 0.0485(3) Uani d . 1 . .
    P P3 0.38713(6) 0.46569(5) 0.12429(5) 0.0626(3) Uani d . 1 . .
    C C101 0.00382(19) 0.40749(14) 0.11612(15) 0.0508(11) Uani d . 1 . .
    C C102 -0.0673(2) 0.37370(17) 0.06109(16) 0.0826(15) Uani d . 1 . .
    H H10A -0.1113 0.3545 0.0758 0.099 Uiso calc R 1 . .
    C C103 -0.0727(2) 0.36858(18) -0.01647(17) 0.0834(15) Uani d . 1 . .
    H H10B -0.1214 0.3472 -0.0540 0.100 Uiso calc R 1 . .
    C C104 -0.0071(2) 0.39468(16) -0.03775(16) 0.0739(14) Uani d . 1 . .
    H H10G -0.0113 0.3909 -0.0896 0.089 Uiso calc R 1 . .
    C C105 0.0644(2) 0.42627(16) 0.01636(16) 0.0736(13) Uani d . 1 . .
    H H10F 0.1095 0.4434 0.0018 0.088 Uiso calc R 1 . .
    C C106 0.06945(18) 0.43261(15) 0.09268(14) 0.0571(12) Uani d . 1 . .
    H H10C 0.1184 0.4544 0.1294 0.068 Uiso calc R 1 . .
    C C107 -0.04536(17) 0.49553(14) 0.22217(14) 0.0456(10) Uani d . 1 . .
    C C108 -0.1150(2) 0.52007(16) 0.15705(16) 0.0712(13) Uani d . 1 . .
    H H10D -0.1318 0.4967 0.1094 0.085 Uiso calc R 1 . .
    C C109 -0.1594(2) 0.57895(17) 0.16262(17) 0.0831(15) Uani d . 1 . .
    H H10E -0.2060 0.5953 0.1188 0.100 Uiso calc R 1 . .
    C C110 -0.1347(2) 0.61364(16) 0.23307(17) 0.0751(13) Uani d . 1 . .
    H H11A -0.1646 0.6535 0.2367 0.090 Uiso calc R 1 . .
    C C111 -0.0673(2) 0.58987(16) 0.29710(18) 0.0751(14) Uani d . 1 . .
    H H11B -0.0515 0.6129 0.3449 0.090 Uiso calc R 1 . .
    C C112 -0.0221(2) 0.53159(15) 0.29149(15) 0.0649(13) Uani d . 1 . .
    H H11C 0.0252 0.5163 0.3355 0.078 Uiso calc R 1 . .
    C C113 -0.04710(18) 0.34765(15) 0.23595(15) 0.0516(11) Uani d . 1 . .
    C C114 -0.0173(2) 0.28130(16) 0.23901(18) 0.0875(14) Uani d . 1 . .
    H H11D 0.0355 0.2731 0.2318 0.105 Uiso calc R 1 . .
    C C115 -0.0632(2) 0.22693(17) 0.25242(19) 0.1044(17) Uani d . 1 . .
    H H11E -0.0414 0.1825 0.2538 0.125 Uiso calc R 1 . .
    C C116 -0.1392(2) 0.23703(16) 0.26362(18) 0.0853(15) Uani d . 1 . .
    H H11F -0.1704 0.2000 0.2725 0.102 Uiso calc R 1 . .
    C C117 -0.1703(2) 0.30293(16) 0.26176(17) 0.0840(14) Uani d . 1 . .
    H H11G -0.2227 0.3108 0.2699 0.101 Uiso calc R 1 . .
    C C118 -0.1237(2) 0.35738(15) 0.24780(16) 0.0652(12) Uani d . 1 . .
    H H11H -0.1455 0.4018 0.2465 0.078 Uiso calc R 1 . .
    C C201 0.34954(19) 0.44201(15) 0.50661(15) 0.0538(11) Uani d . 1 . .
    C C202 0.39821(18) 0.40313(15) 0.47389(17) 0.0627(13) Uani d . 1 . .
    H H20E 0.3698 0.3802 0.4265 0.075 Uiso calc R 1 . .
    C C203 0.4888(2) 0.39844(17) 0.51154(18) 0.0853(16) Uani d . 1 . .
    H H20F 0.5208 0.3711 0.4898 0.102 Uiso calc R 1 . .
    C C204 0.5329(2) 0.43282(19) 0.57997(18) 0.0964(17) Uani d . 1 . .
    H H20G 0.5942 0.4295 0.6048 0.116 Uiso calc R 1 . .
    C C205 0.4844(2) 0.47214(19) 0.61093(19) 0.0981(17) Uani d . 1 . .
    H H20D 0.5135 0.4960 0.6575 0.118 Uiso calc R 1 . .
    C C206 0.3944(2) 0.47745(18) 0.57535(16) 0.0790(15) Uani d . 1 . .
    H H20A 0.3631 0.5051 0.5975 0.095 Uiso calc R 1 . .
    C C207 0.1921(2) 0.52024(15) 0.48663(15) 0.0567(12) Uani d . 1 . .
    C C208 0.2164(2) 0.58233(16) 0.46320(19) 0.0945(15) Uani d . 1 . .
    H H20B 0.2534 0.5819 0.4347 0.113 Uiso calc R 1 . .
    C C209 0.1880(3) 0.6440(2) 0.4805(2) 0.1249(19) Uani d . 1 . .
    H H20C 0.2043 0.6847 0.4629 0.150 Uiso calc R 1 . .
    C C210 0.1354(3) 0.64572(18) 0.5238(2) 0.1132(19) Uani d . 1 . .
    H H21A 0.1167 0.6875 0.5371 0.136 Uiso calc R 1 . .
    C C211 0.1107(2) 0.58514(17) 0.54747(19) 0.0973(15) Uani d . 1 . .
    H H21B 0.0736 0.5859 0.5758 0.117 Uiso calc R 1 . .
    C C212 0.1398(2) 0.52266(17) 0.53001(16) 0.0704(13) Uani d . 1 . .
    H H21C 0.1235 0.4821 0.5480 0.084 Uiso calc R 1 . .
    C C213 0.19096(18) 0.37368(14) 0.50264(15) 0.0509(11) Uani d . 1 . .
    C C214 0.11738(19) 0.33772(15) 0.45777(17) 0.0655(13) Uani d . 1 . .
    H H21D 0.0894 0.3487 0.4048 0.079 Uiso calc R 1 . .
    C C215 0.0833(2) 0.28525(16) 0.48909(18) 0.0841(15) Uani d . 1 . .
    H H21E 0.0315 0.2626 0.4584 0.101 Uiso calc R 1 . .
    C C216 0.1273(2) 0.26735(16) 0.56627(18) 0.0838(14) Uani d . 1 . .
    H H21F 0.1068 0.2314 0.5884 0.101 Uiso calc R 1 . .
    C C217 0.2027(2) 0.30337(16) 0.61092(17) 0.0752(14) Uani d . 1 . .
    H H21G 0.2324 0.2912 0.6634 0.090 Uiso calc R 1 . .
    C C218 0.23466(19) 0.35619(15) 0.58029(15) 0.0607(12) Uani d . 1 . .
    H H21H 0.2852 0.3800 0.6114 0.073 Uiso calc R 1 . .
    C C301 0.3497(2) 0.53937(15) 0.05832(16) 0.0585(12) Uani d . 1 . .
    C C302 0.3280(2) 0.59806(16) 0.08938(19) 0.0826(15) Uani d . 1 . .
    H H30A 0.3289 0.5980 0.1405 0.099 Uiso calc R 1 . .
    C C303 0.3048(2) 0.65782(18) 0.0436(2) 0.0967(17) Uani d . 1 . .
    H H30B 0.2923 0.6980 0.0650 0.116 Uiso calc R 1 . .
    C C304 0.3003(2) 0.65737(18) -0.03249(18) 0.0871(16) Uani d . 1 . .
    H H30C 0.2843 0.6970 -0.0630 0.105 Uiso calc R 1 . .
    C C305 0.3194(2) 0.59866(17) -0.06341(18) 0.0798(15) Uani d . 1 . .
    H H30D 0.3155 0.5980 -0.1154 0.096 Uiso calc R 1 . .
    C C306 0.3448(2) 0.53976(16) -0.01771(16) 0.0646(13) Uani d . 1 . .
    H H30E 0.3585 0.5001 -0.0392 0.077 Uiso calc R 1 . .
    C C307 0.38065(19) 0.39381(15) 0.05913(16) 0.0542(12) Uani d . 1 . .
    C C308 0.3072(2) 0.35043(15) 0.03950(16) 0.0695(13) Uani d . 1 . .
    H H30F 0.2649 0.3570 0.0619 0.083 Uiso calc R 1 . .
    C C309 0.2978(2) 0.29778(17) -0.01327(18) 0.0878(16) Uani d . 1 . .
    H H30G 0.2479 0.2698 -0.0273 0.105 Uiso calc R 1 . .
    C C310 0.3590(2) 0.28579(15) -0.04500(18) 0.0881(16) Uani d . 1 . .
    H H31A 0.3517 0.2501 -0.0807 0.106 Uiso calc R 1 . .
    C C311 0.4333(2) 0.32783(16) -0.02323(17) 0.0813(14) Uani d . 1 . .
    H H31B 0.4768 0.3195 -0.0439 0.098 Uiso calc R 1 . .
    C C312 0.4440(2) 0.38156(16) 0.02830(17) 0.0825(14) Uani d . 1 . .
    H H31C 0.4940 0.4094 0.0421 0.099 Uiso calc R 1 . .
    C C313 0.50559(19) 0.48006(15) 0.17267(15) 0.0552(11) Uani d . 1 . .
    C C314 0.5493(2) 0.53755(16) 0.16275(16) 0.0694(14) Uani d . 1 . .
    H H31D 0.5175 0.5716 0.1280 0.083 Uiso calc R 1 . .
    C C315 0.6389(2) 0.54602(18) 0.20288(17) 0.0817(15) Uani d . 1 . .
    H H31E 0.6663 0.5856 0.1946 0.098 Uiso calc R 1 . .
    C C316 0.6876(2) 0.49874(16) 0.25364(17) 0.0793(15) Uani d . 1 . .
    H H31F 0.7481 0.5056 0.2810 0.095 Uiso calc R 1 . .
    C C317 0.6473(2) 0.44027(17) 0.26461(17) 0.0835(15) Uani d . 1 . .
    H H31G 0.6809 0.4060 0.2978 0.100 Uiso calc R 1 . .
    C C318 0.5564(2) 0.43179(17) 0.22653(17) 0.0737(14) Uani d . 1 . .
    H H31H 0.5291 0.3932 0.2372 0.088 Uiso calc R 1 . .
    O O11 0.6007(2) 0.26438(16) 0.28899(18) 0.1287(16) Uani d P 0.85 . .
    C C11 0.5807(3) 0.2330(2) 0.2174(3) 0.132(2) Uani d P 0.85 . .
    H H11I 0.6179 0.1928 0.2228 0.158 Uiso calc PR 0.85 . .
    H H11J 0.5908 0.2643 0.1804 0.158 Uiso calc PR 0.85 . .
    C C12 0.4917(3) 0.2138(3) 0.1907(3) 0.157(3) Uani d P 0.85 . .
    H H12A 0.4571 0.2413 0.1454 0.188 Uiso calc PR 0.85 . .
    H H12B 0.4851 0.1658 0.1754 0.188 Uiso calc PR 0.85 . .
    C C13 0.4646(3) 0.2242(3) 0.2490(3) 0.155(3) Uani d P 0.85 . .
    H H13A 0.4518 0.1805 0.2681 0.186 Uiso calc PR 0.85 . .
    H H13B 0.4106 0.2513 0.2309 0.186 Uiso calc PR 0.85 . .
    C C14 0.5310(3) 0.2589(2) 0.3100(2) 0.126(2) Uani d P 0.85 . .
    H H14C 0.5104 0.3040 0.3177 0.151 Uiso calc PR 0.85 . .
    H H14A 0.5468 0.2333 0.3588 0.151 Uiso calc PR 0.85 . .
loop_
    _atom_site_aniso_label
    _atom_site_aniso_U_11
    _atom_site_aniso_U_22
    _atom_site_aniso_U_33
    _atom_site_aniso_U_12
    _atom_site_aniso_U_13
    _atom_site_aniso_U_23
    Ag1 0.04831(14) 0.07159(17) 0.04870(12) 0.00071(14) 0.01794(10) -0.00254(13)
    Ag2 0.05967(17) 0.1225(3) 0.06481(15) -0.00171(18) 0.03082(12) -0.00557(16)
    Br1 0.0779(2) 0.0623(2) 0.07304(19) -0.0086(2) 0.03638(16) -0.00307(18)
    Br2 0.0881(3) 0.0738(2) 0.0647(2) 0.0226(2) 0.03131(17) -0.00624(19)
    P1 0.0470(5) 0.0608(6) 0.0481(4) -0.0007(5) 0.0180(4) -0.0051(4)
    P2 0.0496(5) 0.0526(5) 0.0450(4) -0.0035(4) 0.0196(3) -0.0037(4)
    P3 0.0593(5) 0.0730(6) 0.0632(5) -0.0054(5) 0.0318(4) -0.0106(5)
    C101 0.0480(19) 0.057(2) 0.0455(16) 0.0037(16) 0.0154(14) -0.0045(15)
    C102 0.084(3) 0.109(3) 0.0589(19) -0.021(2) 0.0313(17) -0.0320(19)
    C103 0.074(3) 0.112(3) 0.058(2) -0.015(2) 0.0182(18) -0.026(2)
    C104 0.085(2) 0.095(3) 0.0521(17) 0.014(2) 0.0371(15) -0.0034(18)
    C105 0.070(2) 0.096(3) 0.0567(18) 0.025(2) 0.0261(15) 0.0230(19)
    C106 0.0438(18) 0.079(2) 0.0479(16) 0.0015(18) 0.0166(14) 0.0018(17)
    C107 0.0373(16) 0.060(2) 0.0452(15) -0.0012(15) 0.0218(12) 0.0043(15)
    C108 0.072(2) 0.083(3) 0.0632(19) -0.004(2) 0.0303(16) 0.0070(19)
    C109 0.081(2) 0.096(3) 0.078(2) 0.031(2) 0.0355(17) 0.022(2)
    C110 0.070(2) 0.062(2) 0.110(2) 0.0080(19) 0.0527(16) -0.0022(19)
    C111 0.065(2) 0.068(2) 0.088(2) -0.0039(19) 0.0236(18) -0.0306(19)
    C112 0.060(2) 0.075(2) 0.0500(18) 0.003(2) 0.0098(16) -0.0131(18)
    C113 0.0396(18) 0.061(2) 0.0521(17) -0.0003(16) 0.0147(13) -0.0077(16)
    C114 0.082(2) 0.066(2) 0.139(2) 0.017(2) 0.0688(17) 0.005(2)
    C115 0.128(3) 0.047(2) 0.167(3) 0.006(2) 0.089(2) 0.008(2)
    C116 0.099(3) 0.061(2) 0.104(2) -0.023(2) 0.0473(19) -0.010(2)
    C117 0.083(2) 0.079(3) 0.111(2) -0.005(2) 0.0613(16) 0.010(2)
    C118 0.075(2) 0.047(2) 0.084(2) 0.0006(18) 0.0425(15) 0.0128(17)
    C201 0.0556(18) 0.054(2) 0.0568(16) -0.0097(16) 0.0271(13) 0.0001(16)
    C202 0.0341(19) 0.075(2) 0.073(2) -0.0039(17) 0.0140(15) -0.0096(18)
    C203 0.059(2) 0.108(3) 0.086(2) 0.006(2) 0.0237(19) 0.007(2)
    C204 0.054(3) 0.150(4) 0.067(2) 0.006(3) 0.0009(19) 0.023(2)
    C205 0.070(3) 0.140(3) 0.075(2) -0.037(3) 0.018(2) -0.026(2)
    C206 0.061(2) 0.121(3) 0.0543(19) -0.024(2) 0.0203(16) -0.026(2)
    C207 0.064(2) 0.055(2) 0.0489(17) -0.0067(17) 0.0195(15) -0.0026(16)
    C208 0.120(3) 0.062(2) 0.131(2) -0.012(2) 0.0817(18) -0.022(2)
    C209 0.175(4) 0.076(3) 0.154(3) -0.017(3) 0.098(2) -0.021(2)
    C210 0.134(3) 0.067(3) 0.146(3) 0.012(2) 0.060(2) -0.033(2)
    C211 0.102(3) 0.088(3) 0.121(2) 0.022(2) 0.0646(18) -0.022(2)
    C212 0.079(2) 0.069(2) 0.0730(19) 0.011(2) 0.0386(16) 0.0043(18)
    C213 0.0508(18) 0.051(2) 0.0545(17) 0.0040(16) 0.0242(13) 0.0006(15)
    C214 0.055(2) 0.070(2) 0.0660(19) -0.0041(19) 0.0163(16) 0.0121(18)
    C215 0.071(2) 0.056(2) 0.130(3) -0.010(2) 0.0440(19) 0.009(2)
    C216 0.095(2) 0.067(2) 0.120(2) 0.0102(19) 0.0753(16) 0.0272(19)
    C217 0.083(2) 0.070(2) 0.074(2) 0.018(2) 0.0315(17) 0.0097(19)
    C218 0.054(2) 0.062(2) 0.0650(19) -0.0105(18) 0.0212(15) 0.0061(17)
    C301 0.0513(19) 0.065(2) 0.0597(17) -0.0014(17) 0.0214(14) -0.0147(17)
    C302 0.074(3) 0.091(3) 0.080(2) 0.009(2) 0.0258(18) -0.005(2)
    C303 0.085(3) 0.079(3) 0.118(3) 0.011(2) 0.027(2) -0.033(2)
    C304 0.087(3) 0.080(3) 0.089(2) 0.010(2) 0.026(2) 0.003(2)
    C305 0.066(2) 0.094(3) 0.079(2) -0.001(2) 0.0267(18) 0.005(2)
    C306 0.064(2) 0.068(2) 0.0592(18) -0.0032(19) 0.0195(16) -0.0171(17)
    C307 0.0476(19) 0.053(2) 0.0595(18) -0.0010(17) 0.0171(15) -0.0005(16)
    C308 0.079(2) 0.065(2) 0.0651(19) -0.012(2) 0.0278(17) -0.0027(18)
    C309 0.097(3) 0.074(3) 0.080(2) -0.023(2) 0.018(2) -0.003(2)
    C310 0.152(3) 0.037(2) 0.079(2) -0.016(2) 0.047(2) -0.0093(18)
    C311 0.123(3) 0.064(2) 0.0759(19) 0.002(2) 0.0590(17) -0.0107(18)
    C312 0.095(2) 0.077(2) 0.095(2) -0.021(2) 0.0578(17) -0.0362(19)
    C313 0.0551(19) 0.064(2) 0.0494(16) 0.0007(17) 0.0229(14) -0.0165(16)
    C314 0.061(2) 0.069(2) 0.074(2) -0.0044(19) 0.0199(17) 0.0019(19)
    C315 0.058(2) 0.103(3) 0.083(2) -0.013(2) 0.0250(18) -0.007(2)
    C316 0.055(2) 0.097(3) 0.078(2) 0.002(2) 0.0154(18) -0.031(2)
    C317 0.081(3) 0.084(3) 0.071(2) 0.028(2) 0.0124(19) -0.003(2)
    C318 0.073(2) 0.072(2) 0.078(2) -0.001(2) 0.0311(17) -0.011(2)
    O11 0.118(3) 0.128(3) 0.129(2) -0.019(2) 0.033(2) 0.021(2)
    C11 0.116(3) 0.134(5) 0.177(4) 0.002(3) 0.093(3) 0.020(3)
    C12 0.130(5) 0.173(5) 0.150(4) 0.014(4) 0.031(4) -0.054(4)
    C13 0.072(4) 0.142(5) 0.247(6) 0.009(4) 0.056(4) 0.011(5)
    C14 0.167(5) 0.124(4) 0.090(3) 0.049(4) 0.051(3) 0.051(3)
_geom_special_details
;
 All esds (except the esd in the dihedral angle between two l.s. planes)
 are estimated using the full covariance matrix.  The cell esds are taken
 into account individually in the estimation of esds in distances, angles
 and torsion angles; correlations between esds in cell parameters are only
 used when they are defined by crystal symmetry.  An approximate (isotropic)
 treatment of cell esds is used for estimating esds involving l.s. planes.
;
loop_
    _geom_bond_atom_site_label_1
    _geom_bond_atom_site_label_2
    _geom_bond_site_symmetry_2
    _geom_bond_distance
    _geom_bond_publ_flag
    Ag1 P2 . 2.4423(8) ?
    Ag1 P1 . 2.4530(8) ?
    Ag1 Br2 . 2.7487(5) ?
    Ag1 Br1 . 2.8374(5) ?
    Ag2 P3 . 2.3968(11) ?
    Ag2 Br2 . 2.6112(5) ?
    Ag2 Br1 . 2.6186(5) ?
    P1 C113 . 1.826(3) ?
    P1 C101 . 1.831(3) ?
    P1 C107 . 1.833(3) ?
    P2 C207 . 1.815(3) ?
    P2 C201 . 1.818(3) ?
    P2 C213 . 1.824(3) ?
    P3 C313 . 1.814(3) ?
    P3 C307 . 1.816(3) ?
    P3 C301 . 1.826(3) ?
    C101 C106 . 1.378(4) ?
    C101 C102 . 1.383(4) ?
    C102 C103 . 1.393(4) ?
    C102 H10A . 0.9300 ?
    C103 C104 . 1.361(5) ?
    C103 H10B . 0.9300 ?
    C104 C105 . 1.360(4) ?
    C104 H10G . 0.9300 ?
    C105 C106 . 1.374(4) ?
    C105 H10F . 0.9300 ?
    C106 H10C . 0.9300 ?
    C107 C112 . 1.374(4) ?
    C107 C108 . 1.387(3) ?
    C108 C109 . 1.377(5) ?
    C108 H10D . 0.9300 ?
    C109 C110 . 1.376(4) ?
    C109 H10E . 0.9300 ?
    C110 C111 . 1.353(4) ?
    C110 H11A . 0.9300 ?
    C111 C112 . 1.375(4) ?
    C111 H11B . 0.9300 ?
    C112 H11C . 0.9300 ?
    C113 C118 . 1.354(5) ?
    C113 C114 . 1.372(4) ?
    C114 C115 . 1.368(5) ?
    C114 H11D . 0.9300 ?
    C115 C116 . 1.338(5) ?
    C115 H11E . 0.9300 ?
    C116 C117 . 1.374(4) ?
    C116 H11F . 0.9300 ?
    C117 C118 . 1.380(5) ?
    C117 H11G . 0.9300 ?
    C118 H11H . 0.9300 ?
    C201 C206 . 1.381(4) ?
    C201 C202 . 1.382(4) ?
    C202 C203 . 1.375(4) ?
    C202 H20E . 0.9300 ?
    C203 C204 . 1.364(4) ?
    C203 H20F . 0.9300 ?
    C204 C205 . 1.363(5) ?
    C204 H20G . 0.9300 ?
    C205 C206 . 1.365(5) ?
    C205 H20D . 0.9300 ?
    C206 H20A . 0.9300 ?
    C207 C212 . 1.364(5) ?
    C207 C208 . 1.388(4) ?
    C208 C209 . 1.366(5) ?
    C208 H20B . 0.9300 ?
    C209 C210 . 1.365(6) ?
    C209 H20C . 0.9300 ?
    C210 C211 . 1.367(5) ?
    C210 H21A . 0.9300 ?
    C211 C212 . 1.384(5) ?
    C211 H21B . 0.9300 ?
    C212 H21C . 0.9300 ?
    C213 C214 . 1.364(4) ?
    C213 C218 . 1.374(3) ?
    C214 C215 . 1.383(5) ?
    C214 H21D . 0.9300 ?
    C215 C216 . 1.369(4) ?
    C215 H21E . 0.9300 ?
    C216 C217 . 1.382(4) ?
    C216 H21F . 0.9300 ?
    C217 C218 . 1.363(4) ?
    C217 H21G . 0.9300 ?
    C218 H21H . 0.9300 ?
    C301 C306 . 1.364(4) ?
    C301 C302 . 1.378(4) ?
    C302 C303 . 1.400(5) ?
    C302 H30A . 0.9300 ?
    C303 C304 . 1.368(5) ?
    C303 H30B . 0.9300 ?
    C304 C305 . 1.361(5) ?
    C304 H30C . 0.9300 ?
    C305 C306 . 1.388(4) ?
    C305 H30D . 0.9300 ?
    C306 H30E . 0.9300 ?
    C307 C312 . 1.366(5) ?
    C307 C308 . 1.394(4) ?
    C308 C309 . 1.377(4) ?
    C308 H30F . 0.9300 ?
    C309 C310 . 1.346(6) ?
    C309 H30G . 0.9300 ?
    C310 C311 . 1.387(5) ?
    C310 H31A . 0.9300 ?
    C311 C312 . 1.375(4) ?
    C311 H31B . 0.9300 ?
    C312 H31C . 0.9300 ?
    C313 C314 . 1.373(4) ?
    C313 C318 . 1.389(4) ?
    C314 C315 . 1.373(4) ?
    C314 H31D . 0.9300 ?
    C315 C316 . 1.337(4) ?
    C315 H31E . 0.9300 ?
    C316 C317 . 1.365(5) ?
    C316 H31F . 0.9300 ?
    C317 C318 . 1.387(4) ?
    C317 H31G . 0.9300 ?
    C318 H31H . 0.9300 ?
    O11 C14 . 1.328(6) ?
    O11 C11 . 1.371(5) ?
    C11 C12 . 1.392(7) ?
    C11 H11I . 0.9700 ?
    C11 H11J . 0.9700 ?
    C12 C13 . 1.314(8) ?
    C12 H12A . 0.9700 ?
    C12 H12B . 0.9700 ?
    C13 C14 . 1.402(6) ?
    C13 H13A . 0.9700 ?
    C13 H13B . 0.9700 ?
    C14 H14C . 0.9700 ?
    C14 H14A . 0.9700 ?
loop_
    _geom_angle_atom_site_label_1
    _geom_angle_atom_site_label_2
    _geom_angle_atom_site_label_3
    _geom_angle_site_symmetry_1
    _geom_angle_site_symmetry_3
    _geom_angle
    _geom_angle_publ_flag
    P2 Ag1 P1 . . 129.31(3) ?
    P2 Ag1 Br2 . . 111.52(2) ?
    P1 Ag1 Br2 . . 105.57(2) ?
    P2 Ag1 Br1 . . 104.39(2) ?
    P1 Ag1 Br1 . . 103.72(2) ?
    Br2 Ag1 Br1 . . 97.398(16) ?
    P3 Ag2 Br2 . . 129.08(3) ?
    P3 Ag2 Br1 . . 123.75(3) ?
    Br2 Ag2 Br1 . . 106.740(18) ?
    Ag2 Br1 Ag1 . . 76.985(14) ?
    Ag2 Br2 Ag1 . . 78.701(15) ?
    C113 P1 C101 . . 103.10(13) ?
    C113 P1 C107 . . 104.27(14) ?
    C101 P1 C107 . . 105.40(12) ?
    C113 P1 Ag1 . . 117.50(8) ?
    C101 P1 Ag1 . . 115.31(10) ?
    C107 P1 Ag1 . . 110.02(8) ?
    C207 P2 C201 . . 104.85(13) ?
    C207 P2 C213 . . 104.01(15) ?
    C201 P2 C213 . . 104.27(13) ?
    C207 P2 Ag1 . . 112.33(9) ?
    C201 P2 Ag1 . . 117.70(10) ?
    C213 P2 Ag1 . . 112.43(9) ?
    C313 P3 C307 . . 103.33(14) ?
    C313 P3 C301 . . 103.47(14) ?
    C307 P3 C301 . . 104.29(13) ?
    C313 P3 Ag2 . . 114.64(10) ?
    C307 P3 Ag2 . . 115.10(11) ?
    C301 P3 Ag2 . . 114.55(12) ?
    C106 C101 C102 . . 118.3(3) ?
    C106 C101 P1 . . 117.83(19) ?
    C102 C101 P1 . . 123.8(3) ?
    C101 C102 C103 . . 119.6(3) ?
    C101 C102 H10A . . 120.2 ?
    C103 C102 H10A . . 120.2 ?
    C104 C103 C102 . . 120.5(3) ?
    C104 C103 H10B . . 119.8 ?
    C102 C103 H10B . . 119.8 ?
    C105 C104 C103 . . 120.5(3) ?
    C105 C104 H10G . . 119.8 ?
    C103 C104 H10G . . 119.8 ?
    C104 C105 C106 . . 119.5(3) ?
    C104 C105 H10F . . 120.3 ?
    C106 C105 H10F . . 120.3 ?
    C105 C106 C101 . . 121.7(3) ?
    C105 C106 H10C . . 119.2 ?
    C101 C106 H10C . . 119.2 ?
    C112 C107 C108 . . 118.3(3) ?
    C112 C107 P1 . . 118.66(19) ?
    C108 C107 P1 . . 123.1(2) ?
    C109 C108 C107 . . 120.3(3) ?
    C109 C108 H10D . . 119.9 ?
    C107 C108 H10D . . 119.9 ?
    C110 C109 C108 . . 120.0(3) ?
    C110 C109 H10E . . 120.0 ?
    C108 C109 H10E . . 120.0 ?
    C111 C110 C109 . . 120.2(3) ?
    C111 C110 H11A . . 119.9 ?
    C109 C110 H11A . . 119.9 ?
    C110 C111 C112 . . 120.0(3) ?
    C110 C111 H11B . . 120.0 ?
    C112 C111 H11B . . 120.0 ?
    C107 C112 C111 . . 121.3(2) ?
    C107 C112 H11C . . 119.4 ?
    C111 C112 H11C . . 119.4 ?
    C118 C113 C114 . . 117.1(3) ?
    C118 C113 P1 . . 123.0(2) ?
    C114 C113 P1 . . 119.8(3) ?
    C115 C114 C113 . . 121.8(3) ?
    C115 C114 H11D . . 119.1 ?
    C113 C114 H11D . . 119.1 ?
    C116 C115 C114 . . 120.6(3) ?
    C116 C115 H11E . . 119.7 ?
    C114 C115 H11E . . 119.7 ?
    C115 C116 C117 . . 119.0(3) ?
    C115 C116 H11F . . 120.5 ?
    C117 C116 H11F . . 120.5 ?
    C116 C117 C118 . . 120.0(3) ?
    C116 C117 H11G . . 120.0 ?
    C118 C117 H11G . . 120.0 ?
    C113 C118 C117 . . 121.5(3) ?
    C113 C118 H11H . . 119.3 ?
    C117 C118 H11H . . 119.3 ?
    C206 C201 C202 . . 118.4(3) ?
    C206 C201 P2 . . 124.9(3) ?
    C202 C201 P2 . . 116.67(19) ?
    C203 C202 C201 . . 119.8(3) ?
    C203 C202 H20E . . 120.1 ?
    C201 C202 H20E . . 120.1 ?
    C204 C203 C202 . . 121.6(3) ?
    C204 C203 H20F . . 119.2 ?
    C202 C203 H20F . . 119.2 ?
    C205 C204 C203 . . 118.1(3) ?
    C205 C204 H20G . . 121.0 ?
    C203 C204 H20G . . 121.0 ?
    C204 C205 C206 . . 121.7(3) ?
    C204 C205 H20D . . 119.1 ?
    C206 C205 H20D . . 119.1 ?
    C205 C206 C201 . . 120.3(3) ?
    C205 C206 H20A . . 119.9 ?
    C201 C206 H20A . . 119.9 ?
    C212 C207 C208 . . 117.5(3) ?
    C212 C207 P2 . . 124.9(2) ?
    C208 C207 P2 . . 117.7(3) ?
    C209 C208 C207 . . 122.2(4) ?
    C209 C208 H20B . . 118.9 ?
    C207 C208 H20B . . 118.9 ?
    C210 C209 C208 . . 119.7(4) ?
    C210 C209 H20C . . 120.2 ?
    C208 C209 H20C . . 120.2 ?
    C209 C210 C211 . . 119.0(4) ?
    C209 C210 H21A . . 120.5 ?
    C211 C210 H21A . . 120.5 ?
    C210 C211 C212 . . 121.3(4) ?
    C210 C211 H21B . . 119.4 ?
    C212 C211 H21B . . 119.4 ?
    C207 C212 C211 . . 120.3(3) ?
    C207 C212 H21C . . 119.8 ?
    C211 C212 H21C . . 119.8 ?
    C214 C213 C218 . . 119.6(3) ?
    C214 C213 P2 . . 117.8(2) ?
    C218 C213 P2 . . 122.5(2) ?
    C213 C214 C215 . . 121.7(3) ?
    C213 C214 H21D . . 119.2 ?
    C215 C214 H21D . . 119.2 ?
    C216 C215 C214 . . 118.7(3) ?
    C216 C215 H21E . . 120.7 ?
    C214 C215 H21E . . 120.7 ?
    C215 C216 C217 . . 119.2(3) ?
    C215 C216 H21F . . 120.4 ?
    C217 C216 H21F . . 120.4 ?
    C218 C217 C216 . . 121.9(3) ?
    C218 C217 H21G . . 119.1 ?
    C216 C217 H21G . . 119.1 ?
    C217 C218 C213 . . 118.9(3) ?
    C217 C218 H21H . . 120.6 ?
    C213 C218 H21H . . 120.6 ?
    C306 C301 C302 . . 119.3(3) ?
    C306 C301 P3 . . 123.9(2) ?
    C302 C301 P3 . . 116.8(2) ?
    C301 C302 C303 . . 119.7(3) ?
    C301 C302 H30A . . 120.2 ?
    C303 C302 H30A . . 120.2 ?
    C304 C303 C302 . . 120.3(3) ?
    C304 C303 H30B . . 119.9 ?
    C302 C303 H30B . . 119.9 ?
    C305 C304 C303 . . 119.7(3) ?
    C305 C304 H30C . . 120.2 ?
    C303 C304 H30C . . 120.2 ?
    C304 C305 C306 . . 120.3(3) ?
    C304 C305 H30D . . 119.8 ?
    C306 C305 H30D . . 119.8 ?
    C301 C306 C305 . . 120.7(3) ?
    C301 C306 H30E . . 119.6 ?
    C305 C306 H30E . . 119.6 ?
    C312 C307 C308 . . 119.4(3) ?
    C312 C307 P3 . . 122.5(2) ?
    C308 C307 P3 . . 118.0(3) ?
    C309 C308 C307 . . 119.4(3) ?
    C309 C308 H30F . . 120.3 ?
    C307 C308 H30F . . 120.3 ?
    C310 C309 C308 . . 121.7(3) ?
    C310 C309 H30G . . 119.2 ?
    C308 C309 H30G . . 119.2 ?
    C309 C310 C311 . . 118.5(3) ?
    C309 C310 H31A . . 120.8 ?
    C311 C310 H31A . . 120.8 ?
    C312 C311 C310 . . 121.2(4) ?
    C312 C311 H31B . . 119.4 ?
    C310 C311 H31B . . 119.4 ?
    C307 C312 C311 . . 119.7(3) ?
    C307 C312 H31C . . 120.2 ?
    C311 C312 H31C . . 120.2 ?
    C314 C313 C318 . . 116.4(3) ?
    C314 C313 P3 . . 124.6(2) ?
    C318 C313 P3 . . 118.9(2) ?
    C315 C314 C313 . . 121.6(3) ?
    C315 C314 H31D . . 119.2 ?
    C313 C314 H31D . . 119.2 ?
    C316 C315 C314 . . 121.6(3) ?
    C316 C315 H31E . . 119.2 ?
    C314 C315 H31E . . 119.2 ?
    C315 C316 C317 . . 118.9(3) ?
    C315 C316 H31F . . 120.5 ?
    C317 C316 H31F . . 120.5 ?
    C316 C317 C318 . . 120.3(3) ?
    C316 C317 H31G . . 119.9 ?
    C318 C317 H31G . . 119.9 ?
    C317 C318 C313 . . 121.1(3) ?
    C317 C318 H31H . . 119.5 ?
    C313 C318 H31H . . 119.5 ?
    C14 O11 C11 . . 108.5(3) ?
    O11 C11 C12 . . 107.4(4) ?
    O11 C11 H11I . . 110.2 ?
    C12 C11 H11I . . 110.2 ?
    O11 C11 H11J . . 110.2 ?
    C12 C11 H11J . . 110.2 ?
    H11I C11 H11J . . 108.5 ?
    C13 C12 C11 . . 107.0(4) ?
    C13 C12 H12A . . 110.3 ?
    C11 C12 H12A . . 110.3 ?
    C13 C12 H12B . . 110.3 ?
    C11 C12 H12B . . 110.3 ?
    H12A C12 H12B . . 108.6 ?
    C12 C13 C14 . . 109.2(5) ?
    C12 C13 H13A . . 109.8 ?
    C14 C13 H13A . . 109.8 ?
    C12 C13 H13B . . 109.8 ?
    C14 C13 H13B . . 109.8 ?
    H13A C13 H13B . . 108.3 ?
    O11 C14 C13 . . 107.1(4) ?
    O11 C14 H14C . . 110.3 ?
    C13 C14 H14C . . 110.3 ?
    O11 C14 H14A . . 110.3 ?
    C13 C14 H14A . . 110.3 ?
    H14C C14 H14A . . 108.6 ?
loop_
    _geom_torsion_atom_site_label_1
    _geom_torsion_atom_site_label_2
    _geom_torsion_atom_site_label_3
    _geom_torsion_atom_site_label_4
    _geom_torsion_site_symmetry_1
    _geom_torsion_site_symmetry_2
    _geom_torsion_site_symmetry_3
    _geom_torsion_site_symmetry_4
    _geom_torsion
    _geom_torsion_publ_flag
    P3 Ag2 Br1 Ag1 . . . . 169.76(3) ?
    Br2 Ag2 Br1 Ag1 . . . . -3.346(12) ?
    P2 Ag1 Br1 Ag2 . . . . 117.60(2) ?
    P1 Ag1 Br1 Ag2 . . . . -105.01(3) ?
    Br2 Ag1 Br1 Ag2 . . . . 3.069(11) ?
    P3 Ag2 Br2 Ag1 . . . . -169.18(3) ?
    Br1 Ag2 Br2 Ag1 . . . . 3.432(12) ?
    P2 Ag1 Br2 Ag2 . . . . -111.76(3) ?
    P1 Ag1 Br2 Ag2 . . . . 103.47(3) ?
    Br1 Ag1 Br2 Ag2 . . . . -3.058(11) ?
    P2 Ag1 P1 C113 . . . . -55.84(13) ?
    Br2 Ag1 P1 C113 . . . . 80.24(12) ?
    Br1 Ag1 P1 C113 . . . . -177.89(12) ?
    P2 Ag1 P1 C101 . . . . -177.78(10) ?
    Br2 Ag1 P1 C101 . . . . -41.69(11) ?
    Br1 Ag1 P1 C101 . . . . 60.17(11) ?
    P2 Ag1 P1 C107 . . . . 63.21(11) ?
    Br2 Ag1 P1 C107 . . . . -160.71(10) ?
    Br1 Ag1 P1 C107 . . . . -58.84(10) ?
    P1 Ag1 P2 C207 . . . . -63.49(13) ?
    Br2 Ag1 P2 C207 . . . . 162.41(12) ?
    Br1 Ag1 P2 C207 . . . . 58.29(12) ?
    P1 Ag1 P2 C201 . . . . 174.61(11) ?
    Br2 Ag1 P2 C201 . . . . 40.51(11) ?
    Br1 Ag1 P2 C201 . . . . -63.61(11) ?
    P1 Ag1 P2 C213 . . . . 53.42(12) ?
    Br2 Ag1 P2 C213 . . . . -80.67(11) ?
    Br1 Ag1 P2 C213 . . . . 175.20(11) ?
    Br2 Ag2 P3 C313 . . . . -95.32(11) ?
    Br1 Ag2 P3 C313 . . . . 93.20(11) ?
    Br2 Ag2 P3 C307 . . . . 24.36(10) ?
    Br1 Ag2 P3 C307 . . . . -147.13(10) ?
    Br2 Ag2 P3 C301 . . . . 145.26(10) ?
    Br1 Ag2 P3 C301 . . . . -26.22(11) ?
    C113 P1 C101 C106 . . . . -154.1(2) ?
    C107 P1 C101 C106 . . . . 96.8(2) ?
    Ag1 P1 C101 C106 . . . . -24.7(3) ?
    C113 P1 C101 C102 . . . . 23.6(3) ?
    C107 P1 C101 C102 . . . . -85.4(3) ?
    Ag1 P1 C101 C102 . . . . 153.0(2) ?
    C106 C101 C102 C103 . . . . -2.7(5) ?
    P1 C101 C102 C103 . . . . 179.5(2) ?
    C101 C102 C103 C104 . . . . 2.0(5) ?
    C102 C103 C104 C105 . . . . -0.2(5) ?
    C103 C104 C105 C106 . . . . -1.0(5) ?
    C104 C105 C106 C101 . . . . 0.2(5) ?
    C102 C101 C106 C105 . . . . 1.6(4) ?
    P1 C101 C106 C105 . . . . 179.5(2) ?
    C113 P1 C107 C112 . . . . 96.1(3) ?
    C101 P1 C107 C112 . . . . -155.7(3) ?
    Ag1 P1 C107 C112 . . . . -30.8(3) ?
    C113 P1 C107 C108 . . . . -85.0(3) ?
    C101 P1 C107 C108 . . . . 23.2(3) ?
    Ag1 P1 C107 C108 . . . . 148.1(2) ?
    C112 C107 C108 C109 . . . . -0.3(5) ?
    P1 C107 C108 C109 . . . . -179.2(3) ?
    C107 C108 C109 C110 . . . . -0.1(5) ?
    C108 C109 C110 C111 . . . . -0.3(5) ?
    C109 C110 C111 C112 . . . . 1.2(5) ?
    C108 C107 C112 C111 . . . . 1.1(5) ?
    P1 C107 C112 C111 . . . . -179.9(3) ?
    C110 C111 C112 C107 . . . . -1.6(5) ?
    C101 P1 C113 C118 . . . . -110.7(2) ?
    C107 P1 C113 C118 . . . . -0.8(2) ?
    Ag1 P1 C113 C118 . . . . 121.3(2) ?
    C101 P1 C113 C114 . . . . 71.3(2) ?
    C107 P1 C113 C114 . . . . -178.8(2) ?
    Ag1 P1 C113 C114 . . . . -56.8(3) ?
    C118 C113 C114 C115 . . . . 0.8(4) ?
    P1 C113 C114 C115 . . . . 179.0(2) ?
    C113 C114 C115 C116 . . . . -0.5(5) ?
    C114 C115 C116 C117 . . . . -0.3(5) ?
    C115 C116 C117 C118 . . . . 0.6(4) ?
    C114 C113 C118 C117 . . . . -0.5(4) ?
    P1 C113 C118 C117 . . . . -178.6(2) ?
    C116 C117 C118 C113 . . . . -0.2(4) ?
    C207 P2 C201 C206 . . . . 22.9(3) ?
    C213 P2 C201 C206 . . . . -86.1(3) ?
    Ag1 P2 C201 C206 . . . . 148.6(2) ?
    C207 P2 C201 C202 . . . . -157.5(2) ?
    C213 P2 C201 C202 . . . . 93.5(3) ?
    Ag1 P2 C201 C202 . . . . -31.8(3) ?
    C206 C201 C202 C203 . . . . 2.5(5) ?
    P2 C201 C202 C203 . . . . -177.2(3) ?
    C201 C202 C203 C204 . . . . -1.7(5) ?
    C202 C203 C204 C205 . . . . 0.4(6) ?
    C203 C204 C205 C206 . . . . 0.1(6) ?
    C204 C205 C206 C201 . . . . 0.7(6) ?
    C202 C201 C206 C205 . . . . -2.0(5) ?
    P2 C201 C206 C205 . . . . 177.7(3) ?
    C201 P2 C207 C212 . . . . -114.6(2) ?
    C213 P2 C207 C212 . . . . -5.4(3) ?
    Ag1 P2 C207 C212 . . . . 116.4(2) ?
    C201 P2 C207 C208 . . . . 67.2(2) ?
    C213 P2 C207 C208 . . . . 176.4(2) ?
    Ag1 P2 C207 C208 . . . . -61.8(2) ?
    C212 C207 C208 C209 . . . . -1.6(4) ?
    P2 C207 C208 C209 . . . . 176.7(2) ?
    C207 C208 C209 C210 . . . . 1.5(5) ?
    C208 C209 C210 C211 . . . . -1.5(5) ?
    C209 C210 C211 C212 . . . . 1.7(5) ?
    C208 C207 C212 C211 . . . . 1.7(4) ?
    P2 C207 C212 C211 . . . . -176.5(2) ?
    C210 C211 C212 C207 . . . . -1.8(4) ?
    C207 P2 C213 C214 . . . . 102.5(3) ?
    C201 P2 C213 C214 . . . . -147.8(3) ?
    Ag1 P2 C213 C214 . . . . -19.2(3) ?
    C207 P2 C213 C218 . . . . -79.7(3) ?
    C201 P2 C213 C218 . . . . 29.9(3) ?
    Ag1 P2 C213 C218 . . . . 158.5(2) ?
    C218 C213 C214 C215 . . . . 2.3(5) ?
    P2 C213 C214 C215 . . . . -179.9(3) ?
    C213 C214 C215 C216 . . . . -3.0(5) ?
    C214 C215 C216 C217 . . . . 1.8(5) ?
    C215 C216 C217 C218 . . . . -0.2(5) ?
    C216 C217 C218 C213 . . . . -0.4(5) ?
    C214 C213 C218 C217 . . . . -0.6(5) ?
    P2 C213 C218 C217 . . . . -178.3(3) ?
    C313 P3 C301 C306 . . . . 91.1(3) ?
    C307 P3 C301 C306 . . . . -16.7(3) ?
    Ag2 P3 C301 C306 . . . . -143.4(2) ?
    C313 P3 C301 C302 . . . . -86.9(3) ?
    C307 P3 C301 C302 . . . . 165.3(3) ?
    Ag2 P3 C301 C302 . . . . 38.6(3) ?
    C306 C301 C302 C303 . . . . -2.5(5) ?
    P3 C301 C302 C303 . . . . 175.6(3) ?
    C301 C302 C303 C304 . . . . 2.4(5) ?
    C302 C303 C304 C305 . . . . -0.6(5) ?
    C303 C304 C305 C306 . . . . -1.1(5) ?
    C302 C301 C306 C305 . . . . 0.8(5) ?
    P3 C301 C306 C305 . . . . -177.1(2) ?
    C304 C305 C306 C301 . . . . 1.0(5) ?
    C313 P3 C307 C312 . . . . -28.7(3) ?
    C301 P3 C307 C312 . . . . 79.2(3) ?
    Ag2 P3 C307 C312 . . . . -154.4(2) ?
    C313 P3 C307 C308 . . . . 152.2(2) ?
    C301 P3 C307 C308 . . . . -99.9(2) ?
    Ag2 P3 C307 C308 . . . . 26.5(2) ?
    C312 C307 C308 C309 . . . . -2.8(4) ?
    P3 C307 C308 C309 . . . . 176.3(2) ?
    C307 C308 C309 C310 . . . . 1.8(5) ?
    C308 C309 C310 C311 . . . . 0.2(5) ?
    C309 C310 C311 C312 . . . . -1.3(4) ?
    C308 C307 C312 C311 . . . . 1.7(4) ?
    P3 C307 C312 C311 . . . . -177.4(2) ?
    C310 C311 C312 C307 . . . . 0.3(4) ?
    C307 P3 C313 C314 . . . . 113.2(3) ?
    C301 P3 C313 C314 . . . . 4.7(3) ?
    Ag2 P3 C313 C314 . . . . -120.7(3) ?
    C307 P3 C313 C318 . . . . -69.9(3) ?
    C301 P3 C313 C318 . . . . -178.4(3) ?
    Ag2 P3 C313 C318 . . . . 56.1(3) ?
    C318 C313 C314 C315 . . . . 1.2(5) ?
    P3 C313 C314 C315 . . . . 178.2(3) ?
    C313 C314 C315 C316 . . . . -0.2(5) ?
    C314 C315 C316 C317 . . . . 1.1(5) ?
    C315 C316 C317 C318 . . . . -3.1(5) ?
    C316 C317 C318 C313 . . . . 4.3(5) ?
    C314 C313 C318 C317 . . . . -3.3(5) ?
    P3 C313 C318 C317 . . . . 179.6(3) ?
    C14 O11 C11 C12 . . . . 6.2(5) ?
    O11 C11 C12 C13 . . . . -8.9(6) ?
    C11 C12 C13 C14 . . . . 8.2(6) ?
    C11 O11 C14 C13 . . . . -1.3(5) ?
    C12 C13 C14 O11 . . . . -4.5(6) ?
data_global
_journal_date_recd_electronic     2009-01-12
_journal_date_accepted     2009-03-19
_journal_name_full     'Acta Crystallographica, Section E'
_journal_year     2009
_journal_volume     65
_journal_issue      4
_journal_page_first     m441
_journal_page_last     m441
_journal_paper_category     QM
_journal_coeditor_code     SU2091
_publ_contact_author_name     'Professor Hong Zhang'
_publ_contact_author_address
;
Faculty of Chemistry,
Northeast Normal University
Changchun, 130024
P. R. China
;
_publ_contact_author_email     zhangh@nenu.edu.cn
_publ_contact_author_fax     '86-431-85684009'
_publ_contact_author_phone     '86-431-85099372'
_publ_section_title
;
Di-\m-bromido-tris(triphenylphosphine)-1\k<i>P</i>,2\k^2^<i>P</i>-disilver(I)
tetrahydrofuran 0.85-solvate
;
loop_
    _publ_author_name
    _publ_author_address
    'Weiping Gao'
;
Jilin Institute of Chemical Technology
Jilin 132000
People's Republic of China
;
    'Yanhong Zhou'
;
Faculty of Chemistry
Northeast Normal University
Changchun 130024
People's Republic of China
;
    'Hong Zhang'
;
Faculty of Chemistry
Northeast Normal University
Changchun 130024
People's Republic of China
;
