# Supplementary material for: Di-μ-bromido-tris­(triphenyl­phosphine)-1κP,2κ2 P-disilver(I) tetra­hydro­furan 0.85-solvate
Source: Acta Crystallogr Sect E Struct Rep Online. 2009 Mar 25;65(Pt 4):m441. doi: 10.1107/S1600536809010241 (PMC2968815; doi:10.1107/S1600536809010241)
Supplement: Supplementary file 2 [file e-65-0m441-Isup2.hkl]

# 
# h,k,l, Fc-squared, Fo-squared, sigma(Fo-squared) and status flag 
# 
data_I
_shelx_title ' SU2080    P 21/C       [Ag2Br2(PPh3)3].0.85THF' 
_shelx_refln_list_code          4 
_shelx_F_calc_maximum      733.68 
_exptl_crystal_F_000      2448.00 
_reflns_d_resolution_high  0.8300 
 
loop_ 
 _symmetry_equiv_pos_as_xyz 
 'x, y, z' 
 '-x, y+1/2, -z+1/2' 
 '-x, -y, -z' 
 'x, -y-1/2, z-1/2' 
 
_cell_length_a    16.2386 
_cell_length_b    19.4575 
_cell_length_c    18.3069 
_cell_angle_alpha  90.000 
_cell_angle_beta  111.896 
_cell_angle_gamma  90.000 
 
_shelx_F_squared_multiplier     1.000 
 
loop_ 
 _refln_index_h 
 _refln_index_k 
 _refln_index_l 
 _refln_F_squared_calc 
 _refln_F_squared_meas 
 _refln_F_squared_sigma 
 _refln_observed_status 
   3   0   0      913.01     1299.53    209.76 o 
   4   0   0     6642.09     6677.36    432.09 o 
   5   0   0     1205.17     1351.30    468.32 o 
   6   0   0    22860.92    25991.70   1858.64 o 
   7   0   0     1253.18      882.98    614.67 o 
   8   0   0     1843.05     1322.03    712.24 o 
   9   0   0     1577.23     2048.90    819.56 o 
  10   0   0      494.15     1751.32    839.07 o 
  11   0   0     1121.02      570.76    458.56 o 
  12   0   0     1731.32     2751.37   1082.99 o 
  13   0   0     6922.08     7332.12   1443.98 o 
  14   0   0     3235.86     3180.67   1009.81 o 
  15   0   0     2171.40     1956.21   1122.01 o 
  16   0   0      984.76     1551.31    775.65 o 
  17   0   0      947.18      517.10    624.43 o 
  18   0   0      238.56      663.45    736.63 o 
   3   1   0    10078.71    11250.97    327.61 o 
   4   1   0       19.99      202.67    107.77 o 
   5   1   0      466.11      590.48    330.29 o 
   6   1   0     2916.33     2469.95    531.07 o 
   7   1   0      143.16      442.33    315.85 o 
   8   1   0     3525.08     3305.02    591.52 o 
   9   1   0        1.63      218.12    309.77 o 
  10   1   0     4314.36     4545.33    689.01 o 
  11   1   0       41.64      455.30    441.76 o 
  12   1   0      813.67      725.97    427.57 o 
  13   1   0      877.58     1365.36    645.08 o 
  14   1   0      150.65      532.00    574.17 o 
  15   1   0       95.80      548.81    469.13 o 
  16   1   0        6.30      331.71    354.83 o 
  17   1   0       27.26      188.66    630.80 o 
  18   1   0       16.92      510.19    444.76 o 
   2   2   0    28972.55    31129.84    332.51 o 
   3   2   0     5297.07     5361.77    196.69 o 
   4   2   0       22.78      163.69     92.17 o 
   5   2   0     5137.33     4755.49    395.73 o 
   6   2   0    25981.51    26063.00   1026.84 o 
   7   2   0     5353.95     6439.51    755.46 o 
   8   2   0     2669.89     1942.11    557.67 o 
   9   2   0      851.10     -102.44    424.41 o 
  10   2   0      477.48      736.95    440.53 o 
  11   2   0     3090.99     2928.77    675.86 o 
  12   2   0      756.71      415.59    471.95 o 
  13   2   0     6056.15     5776.87    921.70 o 
  14   2   0     1642.79     1241.86    926.88 o 
  15   2   0     2913.22     2827.81   1002.50 o 
  16   2   0      295.76      493.00    363.68 o 
  17   2   0      511.75      710.50    399.93 o 
  18   2   0       94.15      357.24    283.87 o 
   1   3   0    51228.89    52042.62    435.32 o 
   2   3   0      565.03      534.31     67.45 o 
   3   3   0    12259.04    12974.10    280.57 o 
   4   3   0     2189.49     2200.46    157.04 o 
   5   3   0    14781.60    14632.45    552.17 o 
   6   3   0      468.59      633.94    183.48 o 
   7   3   0    30323.44    33100.27   1447.04 o 
   8   3   0    37276.38    36497.41   1655.52 o 
   9   3   0     6168.67     5631.90   1253.73 o 
  10   3   0     4894.90     5680.29    852.93 o 
  11   3   0      520.40      380.77    345.55 o 
  12   3   0      109.97      217.61    501.82 o 
  13   3   0     3998.45     4933.10    780.61 o 
  14   3   0     3190.38     2599.35    685.99 o 
  15   3   0      533.54      270.32    204.81 o 
  16   3   0      233.20       80.24    338.37 o 
  17   3   0      109.40      503.11    355.79 o 
  18   3   0      204.62      520.30    453.38 o 
   0   4   0      611.44      745.92    302.46 o 
   1   4   0    26636.03    27550.30    962.43 o 
   2   4   0     3595.17     4130.42    154.25 o 
   3   4   0      114.86      161.70     56.24 o 
   4   4   0     3184.44     3111.77    190.17 o 
   5   4   0      235.67      267.58    145.32 o 
   6   4   0       54.74      545.24    212.32 o 
   7   4   0     3813.55     4046.19    354.65 o 
   8   4   0      336.63      528.43    255.22 o 
   9   4   0     1025.50     1113.90    407.11 o 
  10   4   0       63.22      449.06    218.09 o 
  11   4   0     2665.32     3105.57    653.00 o 
  12   4   0      312.98      679.15    429.27 o 
  13   4   0      398.74      708.04    483.15 o 
  14   4   0       97.30       65.97    394.18 o 
  15   4   0      241.20      247.62    357.88 o 
  16   4   0        0.63      266.44    394.65 o 
  17   4   0        8.75      471.38    414.65 o 
   1   5   0     9089.40     8495.19    294.40 o 
   2   5   0     6084.08     6269.84    246.36 o 
   3   5   0    26073.97    25505.15    530.37 o 
   4   5   0    10444.21     9965.63    364.27 o 
   5   5   0    44289.77    42225.36    885.40 o 
   6   5   0        2.57      181.38    169.24 o 
   7   5   0    47651.18    46814.43   1142.21 o 
   8   5   0     6326.85     6940.54    545.40 o 
   9   5   0    13525.07    12718.83    818.48 o 
  10   5   0      795.11     1024.59    380.97 o 
  11   5   0     1506.20     1902.08    486.77 o 
  12   5   0     2074.31     1706.00    514.31 o 
  13   5   0     1627.85     1398.20    596.10 o 
  14   5   0     3537.21     4470.06    784.33 o 
  15   5   0     1117.56     1035.37    441.10 o 
  16   5   0      419.02      173.12    372.23 o 
  17   5   0      130.11      277.88    523.03 o 
   0   6   0    48214.20    48578.02    948.54 o 
   1   6   0     5999.93     5423.57    255.02 o 
   2   6   0     7500.13     7647.85    287.93 o 
   3   6   0     4720.01     4531.09    240.49 o 
   4   6   0     4056.49     4245.94    286.35 o 
   5   6   0    22861.69    23664.10    737.01 o 
   6   6   0    21863.79    22228.99    846.79 o 
   7   6   0     1139.99     1087.35    227.51 o 
   8   6   0     4332.24     3841.45    396.81 o 
   9   6   0      546.22      628.73    225.31 o 
  10   6   0       61.56      143.37    205.76 o 
  11   6   0       24.73       49.94    163.11 o 
  12   6   0     3647.65     3890.25    667.74 o 
  13   6   0     3915.15     4104.14    702.42 o 
  14   6   0      217.92      442.07    402.84 o 
  15   6   0     1119.35     1688.96    618.86 o 
  16   6   0        1.78      229.81    327.21 o 
  17   6   0      667.98      828.03    392.51 o 
   1   7   0    15249.15    14414.85    400.18 o 
   2   7   0    16466.53    16228.12    440.94 o 
   3   7   0        3.67      111.05     93.45 o 
   4   7   0    12348.73    12241.07    697.97 o 
   5   7   0       22.91      221.03    120.39 o 
   6   7   0    10268.98    10097.05    468.91 o 
   7   7   0      116.69      137.15    162.26 o 
   8   7   0     2292.74     1694.92    269.05 o 
   9   7   0     3216.66     3189.60    403.00 o 
  10   7   0      439.87      202.35    180.25 o 
  11   7   0      704.39      411.67    380.51 o 
  12   7   0       81.43      276.60    222.38 o 
  13   7   0       76.67      798.53    390.19 o 
  14   7   0       28.33      313.77    257.82 o 
  15   7   0      504.67      713.82    540.05 o 
  16   7   0      112.50      514.75    348.95 o 
  17   7   0       26.17      258.51    445.76 o 
   0   8   0    84717.84    84576.84   1696.39 o 
   1   8   0       35.73       56.97     73.10 o 
   2   8   0    63234.20    63381.92   1001.63 o 
   3   8   0      264.36      305.01    111.90 o 
   4   8   0     8480.36     8179.44    459.44 o 
   5   8   0     3258.56     3157.76    335.78 o 
   6   8   0     2639.51     2115.48    296.82 o 
   7   8   0       70.12      131.42    153.82 o 
   8   8   0     2460.27     2466.76    331.39 o 
   9   8   0       34.81      397.55    147.80 o 
  10   8   0      416.66      252.80    131.10 o 
  11   8   0      120.67      290.36    158.31 o 
  12   8   0     3300.01     3582.28    585.08 o 
  13   8   0     2168.56     2122.53    655.85 o 
  14   8   0      774.86      674.25    406.84 o 
  15   8   0     2132.02     2927.78    805.69 o 
  16   8   0        1.18      284.89    430.31 o 
  17   8   0      655.06     1060.69    457.14 o 
   1   9   0     5785.65     4926.58    345.69 o 
   2   9   0    23462.88    23400.95    639.89 o 
   3   9   0      236.56      163.28    109.75 o 
   4   9   0     2860.93     2835.69    296.69 o 
   5   9   0       76.63      284.89    180.66 o 
   6   9   0     5001.38     4788.96    390.62 o 
   7   9   0     3380.09     3449.12    439.35 o 
   8   9   0     1131.71     1130.99    253.13 o 
   9   9   0      498.73      406.96    149.63 o 
  10   9   0      488.49      636.86    205.80 o 
  11   9   0     2576.96     2211.75    435.18 o 
  12   9   0      140.53      344.76    223.78 o 
  13   9   0      809.35      815.82    406.35 o 
  14   9   0       56.36      583.45    401.58 o 
  15   9   0       96.13      519.32    349.59 o 
  16   9   0      207.66      318.05    323.23 o 
   0  10   0    57263.72    55318.24   1677.37 o 
   1  10   0     1875.13     1393.64    326.26 o 
   2  10   0    48033.31    49118.49   1119.97 o 
   3  10   0       61.27      245.84    127.54 o 
   4  10   0     2615.56     2482.57    311.35 o 
   5  10   0     1532.93     1684.07    260.31 o 
   6  10   0     1899.10     1724.86    255.72 o 
   7  10   0        4.22      217.51    167.67 o 
   8  10   0       98.28      322.40    158.72 o 
   9  10   0      272.52      334.44    136.24 o 
  10  10   0      483.90      470.70    174.06 o 
  11  10   0     1023.44      946.15    230.45 o 
  12  10   0        2.02      447.49    256.53 o 
  13  10   0      850.03      821.36    338.70 o 
  14  10   0      143.63      360.82    475.99 o 
  15  10   0      899.38      665.63    401.80 o 
  16  10   0        1.84      599.90    331.18 o 
   1  11   0    12613.72    13347.73    688.91 o 
   2  11   0     7579.70     7436.14    457.28 o 
   3  11   0     8675.72     8095.59    493.21 o 
   4  11   0       60.57      250.42    171.52 o 
   5  11   0      379.21      328.35    127.76 o 
   6  11   0      239.83      226.17    171.13 o 
   7  11   0     4092.91     4436.22    475.03 o 
   8  11   0     3809.71     4148.53    454.34 o 
   9  11   0       58.78       47.91    201.88 o 
  10  11   0     1817.66     1714.99    377.91 o 
  11  11   0     2371.33     2070.70    412.41 o 
  12  11   0     1052.99      749.21    281.20 o 
  13  11   0     1684.49     1787.84    437.66 o 
  14  11   0       91.05      475.42    526.00 o 
  15  11   0        1.74       20.72    366.45 o 
  16  11   0      239.23      247.37    389.16 o 
   0  12   0        1.35      302.42    207.12 o 
   1  12   0     4604.85     4637.58    424.27 o 
   2  12   0     1155.34     1022.98    193.93 o 
   3  12   0      805.67      846.48    212.91 o 
   4  12   0      381.78      421.93    148.38 o 
   5  12   0        8.81       32.80    149.94 o 
   6  12   0      361.52      146.26    196.55 o 
   7  12   0     5465.28     5934.67    523.08 o 
   8  12   0        3.20      253.13    143.00 o 
   9  12   0     3684.27     3840.43    525.85 o 
  10  12   0      155.52      253.39    219.56 o 
  11  12   0     2039.18     1765.34    419.62 o 
  12  12   0      302.43      521.33    260.53 o 
  13  12   0     1132.44     1004.51    366.82 o 
  14  12   0       56.54      354.83    250.57 o 
  15  12   0       95.62      250.79    376.43 o 
   1  13   0      524.85      412.99    143.63 o 
   2  13   0       13.36      355.73    131.11 o 
   3  13   0      115.37       81.35    174.22 o 
   4  13   0       40.49      351.45    148.99 o 
   5  13   0     7608.72     7186.66    528.62 o 
   6  13   0      178.72      275.62    160.07 o 
   7  13   0     8275.31     8801.99    695.99 o 
   8  13   0       40.89      334.58    181.44 o 
   9  13   0     3423.72     3504.16    460.81 o 
  10  13   0       42.95      390.77    202.99 o 
  11  13   0       11.45      269.25    167.25 o 
  12  13   0      170.79      216.60    212.43 o 
  13  13   0       31.35      612.47    299.64 o 
  14  13   0      227.07      549.20    272.04 o 
  15  13   0       67.40     -275.63    551.92 o 
   0  14   0     1654.36     1536.05    474.60 o 
   1  14   0     7330.06     7133.60    584.23 o 
   2  14   0       24.42      256.01    149.52 o 
   3  14   0     3256.31     3096.90    413.18 o 
   4  14   0      165.93      443.74    163.69 o 
   5  14   0      285.50      374.59    204.20 o 
   6  14   0     2725.31     2578.90    370.02 o 
   7  14   0       22.36       69.77    206.51 o 
   8  14   0     3175.33     3589.20    531.67 o 
   9  14   0      676.18      816.80    343.86 o 
  10  14   0       17.45      553.39    189.91 o 
  11  14   0      506.24      620.76    238.69 o 
  12  14   0      142.70      156.02    234.45 o 
  13  14   0        0.10      605.15    313.30 o 
  14  14   0       21.73      441.71    381.81 o 
   1  15   0      179.12      350.99    184.26 o 
   2  15   0      444.65      670.37    230.54 o 
   3  15   0      340.67      521.82    225.55 o 
   4  15   0      177.75      287.88    170.23 o 
   5  15   0      624.57      495.67    164.47 o 
   6  15   0      854.55      884.00    259.25 o 
   7  15   0      306.88       28.12    174.74 o 
   8  15   0       12.46      309.13    191.30 o 
   9  15   0      641.64      557.61    230.81 o 
  10  15   0      132.10      312.25    216.69 o 
  11  15   0      177.64      250.98    273.90 o 
  12  15   0      123.46      278.61    256.95 o 
  13  15   0      244.03      159.00    459.74 o 
   0  16   0      162.37       59.45    307.12 o 
   1  16   0      193.26      367.97    201.20 o 
   2  16   0     1451.84     1432.64    263.19 o 
   3  16   0     4479.69     4506.95    456.81 o 
   4  16   0        1.60      258.49    152.57 o 
   5  16   0     1027.91      462.74    287.38 o 
   6  16   0      235.93      484.09    243.45 o 
   7  16   0      792.78     1057.38    312.09 o 
   8  16   0     1301.67     1189.18    404.89 o 
   9  16   0       81.41      421.58    296.33 o 
  10  16   0      258.16      170.29    276.62 o 
  11  16   0       22.06      245.33    295.29 o 
  12  16   0      154.17      -37.51    467.36 o 
  13  16   0      103.52      836.37    609.64 o 
   1  17   0      103.49      106.23    132.60 o 
   2  17   0     2313.85     2063.71    346.83 o 
   3  17   0      251.75      139.20    178.77 o 
   4  17   0     1220.69     1033.27    328.12 o 
   5  17   0      104.49      304.82    240.89 o 
   6  17   0     1626.09     2106.66    463.55 o 
   7  17   0      929.61      776.81    357.29 o 
   8  17   0       29.68      341.35    302.70 o 
   9  17   0        9.75      452.25    231.95 o 
  10  17   0       46.51      139.36    223.23 o 
  11  17   0      349.68      702.65    451.59 o 
  12  17   0        5.20      529.77    337.51 o 
   0  18   0     1884.00     1324.36    518.79 o 
   1  18   0      331.64      514.85    205.67 o 
   2  18   0     3133.54     3420.30    463.54 o 
   3  18   0      188.51      275.85    240.81 o 
   4  18   0     1001.22     1138.01    373.06 o 
   5  18   0      290.44      392.98    228.84 o 
   6  18   0     1207.75      850.84    308.08 o 
   7  18   0      106.21       74.41    290.02 o 
   8  18   0       37.18      611.13    308.11 o 
   9  18   0      161.82      554.58    403.23 o 
  10  18   0      228.11      485.38    307.67 o 
  11  18   0      105.59      733.12    419.68 o 
   1  19   0     2278.98     2226.07    528.48 o 
   2  19   0      920.53     1130.94    393.14 o 
   3  19   0      613.18      776.42    257.95 o 
   4  19   0      578.70      493.71    199.27 o 
   5  19   0       89.67      475.44    254.46 o 
   6  19   0       16.55      435.55    302.65 o 
   7  19   0       15.98      166.69    293.07 o 
   8  19   0        0.81      380.88    419.89 o 
   9  19   0      122.23      417.85    409.12 o 
  10  19   0      125.35     1123.57    434.72 o 
   0  20   0       55.88      250.52    423.09 o 
   1  20   0      222.20      389.01    330.82 o 
   2  20   0      943.08      910.78    426.87 o 
   3  20   0      593.68      273.52    351.77 o 
   4  20   0      341.59      145.22    481.51 o 
   5  20   0      182.56      521.30    215.06 o 
   6  20   0      200.32      485.02    329.16 o 
   7  20   0      136.79      450.71    297.93 o 
   8  20   0       32.09      231.28    405.21 o 
   9  20   0      462.60      524.70    418.79 o 
   1  21   0      124.88      201.08    272.82 o 
   2  21   0        0.28      314.64    233.86 o 
   3  21   0      133.95      388.66    301.21 o 
   4  21   0       44.79      454.33    363.55 o 
   5  21   0       20.72      489.29    391.97 o 
   6  21   0       63.17      462.29    377.76 o 
   7  21   0       35.84      378.33    427.16 o 
   8  21   0       38.32      108.61    423.75 o 
   0  22   0       55.44      710.24    321.79 o 
   1  22   0        0.79      438.61    281.13 o 
   2  22   0       45.46      451.96    314.37 o 
   3  22   0      244.39      321.46    319.58 o 
   4  22   0      100.87      687.62    385.07 o 
   5  22   0        4.12       73.70    453.47 o 
   6  22   0      199.95      585.06    550.61 o 
   1  23   0      471.47      455.53    329.48 o 
   2  23   0      123.84      497.50    388.78 o 
   3  23   0        6.13      105.88    301.68 o 
 -18   1   1      123.46      345.64   1697.32 o 
 -17   1   1      103.97      317.63    399.66 o 
 -16   1   1       11.25      418.69    612.23 o 
 -15   1   1      158.25      -64.02    453.49 o 
 -14   1   1     8864.00     9963.77   1426.29 o 
 -13   1   1     9444.03     9966.08   1295.19 o 
 -12   1   1     3375.98     3960.83    766.21 o 
 -11   1   1       19.54      977.83    501.47 o 
 -10   1   1       69.65      154.02    185.38 o 
  -9   1   1     2570.66     3948.01    689.43 o 
  -8   1   1      967.88      971.70    438.84 o 
  -7   1   1    10006.89     9118.92    914.69 o 
  -6   1   1     1141.64     1411.11    345.82 o 
  -5   1   1    13108.75    13191.21    605.27 o 
  -4   1   1     3574.32     3461.59    180.33 o 
  -3   1   1     1074.95      999.54    103.89 o 
   2   1   1    22790.30    22984.27    435.78 o 
   3   1   1   389680.09   377341.69   2588.41 o 
   4   1   1     1392.13     1708.25    241.18 o 
   5   1   1    12996.63    13624.87    790.98 o 
   6   1   1       44.07      522.26    390.01 o 
   7   1   1      673.93      408.59    381.06 o 
   8   1   1    10315.15    10810.66   1087.87 o 
   9   1   1     4938.24     4876.37    724.00 o 
  10   1   1      462.65      392.05    388.23 o 
  11   1   1        1.68     -163.14    368.12 o 
  12   1   1      322.72      676.82    430.60 o 
  13   1   1     3121.11     2240.16    648.26 o 
  14   1   1     3221.02     3474.83    931.06 o 
  15   1   1     1273.02     1044.39    606.69 o 
  16   1   1     1337.02     1449.76    769.80 o 
  17   1   1      560.61      659.22    406.70 o 
 -18   2   1      442.08      143.87    365.50 o 
 -17   2   1       56.24      348.25    336.62 o 
 -16   2   1        1.14      270.57    302.18 o 
 -15   2   1      107.58      153.90    332.47 o 
 -14   2   1     2479.37     3042.52    795.65 o 
 -13   2   1      469.16      414.84    565.17 o 
 -12   2   1     1167.26      937.18    380.93 o 
 -11   2   1     1305.26     1089.76    529.30 o 
 -10   2   1      743.59      426.85    297.72 o 
  -9   2   1    13936.92    14143.08   1251.29 o 
  -8   2   1     8504.12     7931.10    606.47 o 
  -7   2   1    30174.32    28736.86   1107.64 o 
  -6   2   1    28331.45    31479.30   1218.70 o 
  -5   2   1     3954.19     4172.51    330.92 o 
  -4   2   1     1818.17     1998.33    140.06 o 
  -3   2   1     1657.98     1750.73    104.87 o 
  -2   2   1     4545.66     4602.60    142.06 o 
   2   2   1    20401.39    20580.68    352.68 o 
   3   2   1    30502.59    30646.54    452.80 o 
   4   2   1      880.25      911.81    137.09 o 
   5   2   1      536.61      719.08    206.34 o 
   6   2   1     4810.87     4662.38    553.57 o 
   7   2   1    16041.69    15251.54   1001.24 o 
   8   2   1     3189.90     2819.76    615.67 o 
   9   2   1     8091.61     7722.05    875.66 o 
  10   2   1     1708.25     1245.95    537.73 o 
  11   2   1     6466.34     6740.39   1043.13 o 
  12   2   1      775.99      751.32    531.09 o 
  13   2   1      723.19      340.88    553.44 o 
  14   2   1     1028.82      615.08    605.17 o 
  15   2   1      348.79      633.97    459.71 o 
  16   2   1      897.52     1241.89    856.51 o 
  17   2   1      111.58      319.52    351.03 o 
 -18   3   1      142.82      272.85    432.68 o 
 -17   3   1        1.98      407.89    412.75 o 
 -16   3   1      433.20      924.86    423.77 o 
 -15   3   1      172.91      993.28    424.84 o 
 -14   3   1     2258.84     2775.45    567.63 o 
 -13   3   1        0.68      426.42    327.39 o 
 -12   3   1     7402.25     8376.64    955.95 o 
 -11   3   1      304.42      415.47    296.07 o 
 -10   3   1     4307.72     4018.89    588.20 o 
  -9   3   1     3204.03     3241.35    438.09 o 
  -8   3   1       72.14      149.88    193.03 o 
  -7   3   1     1431.16     1106.79    263.30 o 
  -6   3   1     2097.55     1855.43    275.22 o 
  -5   3   1     5796.58     5777.24    340.19 o 
  -4   3   1    18419.60    18382.20    390.21 o 
  -3   3   1     5472.64     5754.11    195.61 o 
  -2   3   1     3898.53     3915.03    139.31 o 
  -1   3   1    14501.70    14004.71    252.30 o 
   0   3   1     1302.15     1218.67    100.16 o 
   1   3   1     3536.46     3632.31    124.10 o 
   2   3   1     2179.45     2284.20    115.30 o 
   3   3   1     1589.74     1622.63    124.48 o 
   4   3   1      284.48      367.02     85.65 o 
   5   3   1     5035.99     4640.79    307.18 o 
   6   3   1     4319.97     4201.57    448.60 o 
   7   3   1     8181.34     8084.73    856.15 o 
   8   3   1     5084.68     5093.56    776.14 o 
   9   3   1     2658.81     2257.80    522.67 o 
  10   3   1     1941.15     1461.11    627.35 o 
  11   3   1       67.43      497.89    382.32 o 
  12   3   1     4072.50     3612.18    800.29 o 
  13   3   1      713.17      929.95   4366.10 o 
  14   3   1     2490.43     2701.33    687.61 o 
  15   3   1      609.39      470.54    366.19 o 
  16   3   1      584.99      915.93    541.85 o 
  17   3   1      103.48      355.98    332.13 o 
 -18   4   1      107.34      584.09    359.18 o 
 -17   4   1       45.02      296.70    316.56 o 
 -16   4   1        0.88      933.98    437.30 o 
 -15   4   1      693.17      816.68    500.27 o 
 -14   4   1     1706.79     1505.90    558.60 o 
 -13   4   1     4986.29     4299.47    869.64 o 
 -12   4   1     1489.81     1305.94    458.93 o 
 -11   4   1     1415.65     1248.76    371.47 o 
 -10   4   1     8691.14     7581.53    899.54 o 
  -9   4   1     1051.47      868.97    243.53 o 
  -8   4   1    37988.28    37722.58   1022.44 o 
  -7   4   1    13364.71    13890.34    682.23 o 
  -6   4   1   104566.08   108004.06   1745.91 o 
  -5   4   1     4976.37     4707.58    291.72 o 
  -4   4   1    63829.57    66290.20    809.36 o 
  -3   4   1     1171.69     1256.20    121.39 o 
  -2   4   1      992.77      790.55     89.09 o 
  -1   4   1       84.92      185.53     67.89 o 
   0   4   1    16410.65    16394.84    346.36 o 
   1   4   1      739.74      881.32     96.16 o 
   2   4   1    13194.56    13418.46    277.40 o 
   3   4   1     6248.11     5807.91    233.57 o 
   4   4   1     6617.52     6485.84    283.68 o 
   5   4   1     3283.73     3465.77    316.23 o 
   6   4   1    45661.07    45477.22   1015.53 o 
   7   4   1     1076.14     1390.94    276.50 o 
   8   4   1    28959.83    30902.45   1253.94 o 
   9   4   1     4138.34     2475.91    785.41 o 
  10   4   1     7248.39     6425.64    863.35 o 
  11   4   1     2501.45     3496.82    685.86 o 
  12   4   1      181.47      377.27    325.13 o 
  13   4   1      412.74      727.85    394.62 o 
  14   4   1     1594.60     1779.82    615.74 o 
  15   4   1     2027.66     1985.90    710.76 o 
  16   4   1     1925.58     2038.28    522.99 o 
  17   4   1      599.49      968.60    454.67 o 
 -18   5   1       37.08      668.62    443.61 o 
 -17   5   1      205.58     1012.19    578.64 o 
 -16   5   1       71.38       78.95    358.65 o 
 -15   5   1      411.00      811.25    362.75 o 
 -14   5   1     1819.98     1453.06    525.58 o 
 -13   5   1     2636.70     1726.27    508.47 o 
 -12   5   1      350.99      547.34    425.20 o 
 -11   5   1      518.30      670.92    254.92 o 
 -10   5   1        0.23      348.90    216.56 o 
  -9   5   1      329.90      267.38    166.79 o 
  -8   5   1      756.10      570.77    196.33 o 
  -7   5   1    21354.00    22727.08    806.26 o 
  -6   5   1     2476.10     2744.55    339.74 o 
  -5   5   1     2579.87     3714.22    557.67 o 
  -4   5   1     4235.36     4402.61    273.64 o 
  -3   5   1     6373.48     6454.46    271.09 o 
  -2   5   1    15205.36    15033.24    339.95 o 
  -1   5   1    22667.28    22389.71    427.59 o 
   0   5   1       46.03      106.35     48.63 o 
   1   5   1     1645.43     1637.14    117.51 o 
   2   5   1      945.23     1025.60    110.44 o 
   3   5   1      363.67      316.15    118.94 o 
   4   5   1     7632.01     7633.54    328.20 o 
   5   5   1     1028.17     1266.98    249.39 o 
   6   5   1     3469.41     4062.38    387.31 o 
   7   5   1    11943.36    12314.41    702.28 o 
   8   5   1      896.69      802.46    200.72 o 
   9   5   1      934.89     1034.99    395.06 o 
  10   5   1        1.91      268.12    291.53 o 
  11   5   1      284.66       71.06    354.32 o 
  12   5   1      228.87      129.81    241.99 o 
  13   5   1      973.84      726.75    310.16 o 
  14   5   1      181.66      515.40    346.14 o 
  15   5   1      227.72      418.16    385.32 o 
  16   5   1      465.87      350.24    430.98 o 
  17   5   1       44.42      687.08    285.70 o 
 -17   6   1      244.07      413.29    329.31 o 
 -16   6   1       75.56      748.40    385.99 o 
 -15   6   1        1.38      371.23    342.05 o 
 -14   6   1      898.52     1511.40    576.89 o 
 -13   6   1      879.91     1056.38    324.66 o 
 -12   6   1     1758.82     1037.57    343.44 o 
 -11   6   1      714.03      656.80    281.21 o 
 -10   6   1     5086.04     5505.71    488.85 o 
  -9   6   1      663.63      841.89    264.26 o 
  -8   6   1    19616.74    20486.53    742.16 o 
  -7   6   1     5993.55     5932.93    431.36 o 
  -6   6   1    29780.13    29981.69    930.22 o 
  -5   6   1     4542.26     4659.55    312.12 o 
  -4   6   1    29510.01    29823.22   1165.44 o 
  -3   6   1     1998.80     1960.48    181.18 o 
  -2   6   1      318.49      225.07     80.66 o 
  -1   6   1     1610.81     1611.97    161.28 o 
   0   6   1     1705.74     1484.06    150.52 o 
   1   6   1      132.08      126.24     59.82 o 
   2   6   1     7429.51     7143.05    287.96 o 
   3   6   1    11866.74    12016.66    358.98 o 
   4   6   1     1011.83      926.70    145.04 o 
   5   6   1      754.17      894.01    182.27 o 
   6   6   1    13504.07    14008.62    616.07 o 
   7   6   1     5980.88     6252.71    466.55 o 
   8   6   1     7809.87     7056.79    525.10 o 
   9   6   1     7727.39     7229.67    728.41 o 
  10   6   1     2010.49     2145.29    470.20 o 
  11   6   1      614.45      432.44    321.01 o 
  12   6   1        1.15      377.56    352.94 o 
  13   6   1      395.63      694.51    326.94 o 
  14   6   1      803.46     1412.90    561.23 o 
  15   6   1      676.20      620.42    452.63 o 
  16   6   1      981.47      929.15    492.90 o 
  17   6   1       48.95      265.55    394.22 o 
 -17   7   1       48.62     1083.57    431.18 o 
 -16   7   1      722.52      432.38    423.18 o 
 -15   7   1       18.41      598.69   3028.97 o 
 -14   7   1     3321.63     3720.22    641.53 o 
 -13   7   1     1915.64     2071.07    497.06 o 
 -12   7   1     3127.95     3165.97    580.19 o 
 -11   7   1       86.16      105.93    174.94 o 
 -10   7   1     2093.98     2002.78    360.30 o 
  -9   7   1      345.48      447.65    172.01 o 
  -8   7   1     1503.14     1800.53    306.28 o 
  -7   7   1    18622.26    19122.89    737.51 o 
  -6   7   1     5478.57     6165.08    463.83 o 
  -5   7   1     3288.08     2906.26    334.12 o 
  -4   7   1     1096.97      895.98    166.21 o 
  -3   7   1     2125.67     2041.67    209.87 o 
  -2   7   1    25167.75    26172.56    565.92 o 
  -1   7   1    32946.90    32312.96    512.56 o 
   0   7   1     2967.75     2882.98    198.59 o 
   1   7   1    30627.69    28786.68    828.34 o 
   2   7   1    14669.36    15467.73    441.42 o 
   3   7   1     6916.92     6773.15    322.41 o 
   4   7   1      371.43      278.50     97.61 o 
   5   7   1      959.08      885.55    190.29 o 
   6   7   1     1378.49     1191.99    222.83 o 
   7   7   1     7483.81     7935.89    513.99 o 
   8   7   1      178.89       19.83    191.80 o 
   9   7   1     1296.18     1540.28    326.72 o 
  10   7   1      488.03      512.92    192.51 o 
  11   7   1        4.84      277.00    190.70 o 
  12   7   1      483.98      661.83    378.92 o 
  13   7   1     3185.79     3161.23    611.23 o 
  14   7   1     1397.76     1297.60    491.61 o 
  15   7   1     1549.76     1231.52    406.48 o 
  16   7   1     1607.43     1759.74    925.47 o 
 -17   8   1      359.70      874.50    393.54 o 
 -16   8   1        2.75      398.72    474.31 o 
 -15   8   1     1541.40     1546.84    520.19 o 
 -14   8   1        1.26      392.36    300.30 o 
 -13   8   1      698.26      630.24    254.39 o 
 -12   8   1      491.96      511.08    247.49 o 
 -11   8   1      492.59      754.02    212.90 o 
 -10   8   1      831.78      849.09    197.61 o 
  -9   8   1      991.90      907.44    237.07 o 
  -8   8   1     2370.21     2243.03    361.09 o 
  -7   8   1      159.14      349.59    166.06 o 
  -6   8   1      662.79      648.60    211.92 o 
  -5   8   1    18112.19    18754.91    753.45 o 
  -4   8   1      396.88      481.97    130.77 o 
  -3   8   1     2405.07     2786.73    289.94 o 
  -2   8   1     9329.71     9692.12    418.79 o 
  -1   8   1     6630.06     5912.15    338.71 o 
   0   8   1     2732.77     2763.02    253.07 o 
   1   8   1     3115.27     2780.39    273.16 o 
   2   8   1     2681.25     2867.90    230.13 o 
   3   8   1     7727.58     7938.77    373.93 o 
   4   8   1     3342.37     3494.51    263.83 o 
   5   8   1    35353.75    36138.33    923.29 o 
   6   8   1     2323.80     2692.46    312.92 o 
   7   8   1     2193.45     2157.36    318.15 o 
   8   8   1        3.90      352.50    164.13 o 
   9   8   1     6264.44     6451.05    515.93 o 
  10   8   1       10.54      139.89    235.46 o 
  11   8   1      185.55      638.00    217.67 o 
  12   8   1     1689.44     1256.46    404.15 o 
  13   8   1        7.97      189.76    376.28 o 
  14   8   1       89.97      247.25    360.84 o 
  15   8   1      110.00      172.99    330.55 o 
  16   8   1      244.96      382.23    295.45 o 
 -17   9   1       48.70      435.37    427.02 o 
 -16   9   1      147.36      527.59    470.40 o 
 -15   9   1       53.68      268.36    397.68 o 
 -14   9   1     1030.65      777.93    457.10 o 
 -13   9   1     1229.69     1331.69    426.94 o 
 -12   9   1     2335.02     2292.69    444.53 o 
 -11   9   1      179.30      555.15    165.02 o 
 -10   9   1      662.33      485.83    177.27 o 
  -9   9   1      683.18      490.31    202.81 o 
  -8   9   1       25.12      340.05    179.35 o 
  -7   9   1     1096.42      904.54    265.63 o 
  -6   9   1     1972.64     1552.92    278.05 o 
  -5   9   1       63.51      212.62    125.32 o 
  -4   9   1       69.77      143.33    133.34 o 
  -3   9   1    20825.15    21201.62    694.33 o 
  -2   9   1     2975.56     2794.83    280.82 o 
  -1   9   1    71011.98    71652.02   1208.20 o 
   0   9   1      904.54     1022.69    189.86 o 
   1   9   1   113388.83   115932.77   1920.84 o 
   2   9   1      274.85      256.00    102.32 o 
   3   9   1    37847.94    37561.02    732.95 o 
   4   9   1     1766.78     1460.33    217.67 o 
   5   9   1     8372.00     8413.94    491.85 o 
   6   9   1     1061.44     1005.11    182.43 o 
   7   9   1       78.10      366.58    133.46 o 
   8   9   1     4254.16     3980.25    449.58 o 
   9   9   1       32.50      207.49    159.78 o 
  10   9   1      885.90      900.52    190.06 o 
  11   9   1        2.50      519.29    184.97 o 
  12   9   1      328.10      478.49    394.12 o 
  13   9   1     1506.73     1213.14    542.44 o 
  14   9   1      526.87      322.45    333.03 o 
  15   9   1     1004.28      985.16    430.52 o 
  16   9   1      392.81      460.02    454.53 o 
 -16  10   1       55.59      852.84    379.70 o 
 -15  10   1      763.64      615.89    366.98 o 
 -14  10   1       93.57      941.48    331.82 o 
 -13  10   1       52.49      398.12    229.55 o 
 -12  10   1     1747.38     1718.60    404.50 o 
 -11  10   1     2667.22     2722.40    493.21 o 
 -10  10   1     1773.33     1738.86    386.11 o 
  -9  10   1      949.55      736.95    223.93 o 
  -8  10   1      383.51      424.43    172.19 o 
  -7  10   1     3048.93     2671.20    370.80 o 
  -6  10   1     1337.85      829.03    184.96 o 
  -5  10   1      528.94      578.28    190.70 o 
  -4  10   1      165.05      279.32    132.85 o 
  -3  10   1     7243.72     7043.69    421.75 o 
  -2  10   1     7398.64     7985.72    442.31 o 
  -1  10   1    14612.78    14621.96    678.86 o 
   0  10   1    34509.16    33877.58    821.41 o 
   1  10   1      789.08      961.06    220.06 o 
   2  10   1     2753.42     3071.55    267.55 o 
   3  10   1      248.43      233.48     76.29 o 
   4  10   1     7704.46     6781.53    485.66 o 
   5  10   1     4598.49     4765.40    398.44 o 
   6  10   1     1598.35     1540.53    257.57 o 
   7  10   1     2954.93     3295.33    386.06 o 
   8  10   1      736.95      590.04    180.31 o 
   9  10   1     1149.43     1128.16    300.68 o 
  10  10   1      490.28      538.82    178.67 o 
  11  10   1     2249.20     2550.76    413.28 o 
  12  10   1     1392.20     1307.77    411.75 o 
  13  10   1      247.40      117.30    314.38 o 
  14  10   1     1027.47      894.49    509.19 o 
  15  10   1       15.00      -41.14    382.53 o 
  16  10   1       93.22      184.90    585.38 o 
 -16  11   1      246.42      718.00    367.86 o 
 -15  11   1      105.26      623.50    326.77 o 
 -14  11   1      240.10      217.66    296.32 o 
 -13  11   1      177.56      407.95    235.33 o 
 -12  11   1     5803.92     6954.71    920.14 o 
 -11  11   1       61.22      382.70    272.98 o 
 -10  11   1     1451.36     1398.53    298.69 o 
  -9  11   1     5292.53     5770.98    569.50 o 
  -8  11   1     2165.33     2522.73    401.16 o 
  -7  11   1       37.02      190.13    195.04 o 
  -6  11   1       76.56       96.77    115.93 o 
  -5  11   1      190.38      312.80    148.22 o 
  -4  11   1        5.58      265.58    117.73 o 
  -3  11   1     1361.22     1082.35    228.48 o 
  -2  11   1      318.13      385.27    163.67 o 
  -1  11   1     4484.94     4330.75    414.80 o 
   0  11   1        1.11      136.82    134.21 o 
   1  11   1    16454.29    16781.29    667.67 o 
   2  11   1      430.32      240.94    103.72 o 
   3  11   1     6778.41     6994.40    504.90 o 
   4  11   1     4489.48     4282.99    379.85 o 
   5  11   1      946.01      750.97    220.59 o 
   6  11   1       14.99      195.03    121.98 o 
   7  11   1        5.10      128.84    149.65 o 
   8  11   1      365.43      379.90    181.62 o 
   9  11   1      435.96      618.78    217.60 o 
  10  11   1      452.67      445.36    171.51 o 
  11  11   1       14.31      148.84    259.94 o 
  12  11   1     2684.43     2876.97    553.37 o 
  13  11   1       93.78      583.49    258.71 o 
  14  11   1      563.13      939.97    525.19 o 
  15  11   1      300.91      326.80    363.65 o 
 -15  12   1      221.90      592.78    266.28 o 
 -14  12   1        1.04       93.68    279.75 o 
 -13  12   1       95.64      442.87    230.84 o 
 -12  12   1      263.57      481.36    309.90 o 
 -11  12   1      357.20      517.97    149.22 o 
 -10  12   1       74.23      215.55    213.73 o 
  -9  12   1      548.77      408.49    230.83 o 
  -8  12   1     3662.97     3903.73    488.63 o 
  -7  12   1     1561.21     1378.79    312.53 o 
  -6  12   1     7224.79     7694.37    559.44 o 
  -5  12   1      684.91      810.46    236.34 o 
  -4  12   1     5664.69     5260.94    420.86 o 
  -3  12   1      127.06      156.95    110.15 o 
  -2  12   1      188.53      373.01    121.53 o 
  -1  12   1     5584.23     5350.85    444.86 o 
   0  12   1     6805.19     6834.64    497.72 o 
   1  12   1      116.72      166.89    121.33 o 
   2  12   1     3281.61     2841.03    348.60 o 
   3  12   1      220.09      239.19    110.14 o 
   4  12   1       35.65      218.29    133.80 o 
   5  12   1       67.36      284.82    131.99 o 
   6  12   1     2485.46     2382.24    384.51 o 
   7  12   1     3825.58     4098.07    462.42 o 
   8  12   1     3950.39     3598.39    417.47 o 
   9  12   1     1626.42     1222.85    325.13 o 
  10  12   1       98.11      624.52    262.86 o 
  11  12   1      968.31      651.42    232.64 o 
  12  12   1        8.87      288.60    258.40 o 
  13  12   1        9.47      277.27    269.81 o 
  14  12   1      649.10      802.46    414.79 o 
  15  12   1       19.64      402.25    528.99 o 
 -15  13   1      440.18      468.76    266.39 o 
 -14  13   1       27.79      402.23    249.07 o 
 -13  13   1      184.47      315.10    257.21 o 
 -12  13   1     2178.64     2164.08    533.18 o 
 -11  13   1      533.20      560.03    254.16 o 
 -10  13   1     1682.31     1999.24    404.83 o 
  -9  13   1       17.71      353.38    180.60 o 
  -8  13   1     1906.66     1962.13    373.62 o 
  -7  13   1     1790.39     1654.13    295.14 o 
  -6  13   1      332.00      274.42    147.47 o 
  -5  13   1     1466.07     1386.26    309.95 o 
  -4  13   1       17.67       93.30    114.80 o 
  -3  13   1      157.89       42.04    153.19 o 
  -2  13   1     6373.77     6542.65    489.89 o 
  -1  13   1      694.15      589.17    207.89 o 
   0  13   1     3287.97     3162.01    518.15 o 
   1  13   1       51.09      296.83    121.58 o 
   2  13   1     2627.42     2619.72    358.91 o 
   3  13   1      263.88      259.59    116.37 o 
   4  13   1     4586.73     4415.00    418.16 o 
   5  13   1      208.55      282.22    155.67 o 
   6  13   1       77.05      316.61    141.55 o 
   7  13   1     1958.77     2210.33    415.89 o 
   8  13   1     3227.23     3318.87    539.97 o 
   9  13   1        6.86      268.00    181.17 o 
  10  13   1     2314.37     2118.55    439.33 o 
  11  13   1       12.03      338.83    150.53 o 
  12  13   1     2204.14     1220.54    297.48 o 
  13  13   1      391.78      263.67    251.26 o 
  14  13   1      138.43      208.59    472.46 o 
 -14  14   1       22.43      387.06    319.80 o 
 -13  14   1       97.39      342.49    205.50 o 
 -12  14   1       29.58      615.07    309.10 o 
 -11  14   1      286.12      392.64    183.28 o 
 -10  14   1      453.85      450.02    295.35 o 
  -9  14   1       21.99      539.76    247.08 o 
  -8  14   1     6515.91     7545.28    712.86 o 
  -7  14   1        7.00      532.43    214.46 o 
  -6  14   1     8465.90     8151.91    678.71 o 
  -5  14   1     1028.67     1271.72    258.86 o 
  -4  14   1    13403.29    13631.96    710.42 o 
  -3  14   1      175.18      259.42    147.49 o 
  -2  14   1     3464.24     3323.34    360.68 o 
  -1  14   1       39.73      304.60    214.77 o 
   0  14   1     2201.99     2640.58    435.02 o 
   1  14   1      836.70     1002.53    239.55 o 
   2  14   1       51.64      330.02    141.86 o 
   3  14   1       33.88      219.85    131.87 o 
   4  14   1     2597.07     2580.53    380.70 o 
   5  14   1     1222.20     1019.91    250.86 o 
   6  14   1      131.95      340.23    165.94 o 
   7  14   1       16.35       85.64    143.42 o 
   8  14   1     1900.31     2003.89    391.53 o 
   9  14   1       53.12      296.54    194.48 o 
  10  14   1       83.19      117.65    243.39 o 
  11  14   1        5.79      221.81    357.03 o 
  12  14   1       32.06      291.17    339.39 o 
  13  14   1      201.14      502.95    433.14 o 
  14  14   1       60.27      558.82    404.07 o 
 -14  15   1      515.80     1172.00    444.98 o 
 -13  15   1       44.30      504.24    331.96 o 
 -12  15   1       59.08      267.93    257.48 o 
 -11  15   1      186.96      350.98    218.85 o 
 -10  15   1        8.95      456.51    212.24 o 
  -9  15   1      744.38      581.18    258.66 o 
  -8  15   1        0.97      191.52    177.47 o 
  -7  15   1     4664.05     4158.61    584.42 o 
  -6  15   1       32.99      190.30    205.82 o 
  -5  15   1     6087.35     6313.68    520.29 o 
  -4  15   1     1916.83     1160.76    399.56 o 
  -3  15   1      503.51      325.19    148.49 o 
  -2  15   1     5866.93     6108.67    534.23 o 
  -1  15   1       16.63      228.87    165.01 o 
   0  15   1     2039.93     1766.28    317.59 o 
   1  15   1      734.36      645.22    215.21 o 
   2  15   1      274.06      242.06    150.20 o 
   3  15   1      297.89      271.71    175.08 o 
   4  15   1     2590.67     2706.80    397.80 o 
   5  15   1       14.47      355.02    234.46 o 
   6  15   1     1312.51      923.88    284.74 o 
   7  15   1     1926.30     1972.93    455.20 o 
   8  15   1       11.52      257.85    251.14 o 
   9  15   1      130.06      506.64    274.02 o 
  10  15   1       45.96      350.83    267.65 o 
  11  15   1        0.35      461.70    341.18 o 
  12  15   1       15.45      610.80    442.13 o 
  13  15   1      458.32      668.24    510.88 o 
 -13  16   1       97.01      390.39    293.37 o 
 -12  16   1       62.87      584.31    273.90 o 
 -11  16   1       31.84      321.98    298.42 o 
 -10  16   1      873.45      869.29    338.16 o 
  -9  16   1        4.40      -33.56    229.89 o 
  -8  16   1      411.94      376.56    156.50 o 
  -7  16   1       51.24       31.23    157.05 o 
  -6  16   1      541.75      443.27    255.35 o 
  -5  16   1     2563.49     2970.91    404.34 o 
  -4  16   1      172.79      229.55    190.23 o 
  -3  16   1     1738.80     1752.53    377.55 o 
  -2  16   1       13.72      202.74     97.51 o 
  -1  16   1     1118.76     1054.27    223.64 o 
   0  16   1     1778.14     1657.77    431.67 o 
   1  16   1     3246.70     2961.94    470.13 o 
   2  16   1      484.62      412.95    170.09 o 
   3  16   1     2868.44     2324.63    459.57 o 
   4  16   1      454.17      264.74    174.52 o 
   5  16   1     1622.93     1662.84    407.82 o 
   6  16   1      264.55      285.96    255.44 o 
   7  16   1      149.76      233.24    181.99 o 
   8  16   1        5.57      441.58    244.69 o 
   9  16   1      220.36      184.03    267.50 o 
  10  16   1        1.12      272.68    440.80 o 
  11  16   1       12.13      527.74    416.11 o 
  12  16   1      126.97      763.73    477.87 o 
 -12  17   1      142.78      189.72    406.69 o 
 -11  17   1      231.84      553.99    292.05 o 
 -10  17   1       28.06      245.42    226.26 o 
  -9  17   1       27.18      524.44    238.85 o 
  -8  17   1      438.80      567.40    269.84 o 
  -7  17   1       11.51      -61.60    201.30 o 
  -6  17   1       78.51      510.49    242.74 o 
  -5  17   1       21.95      318.31    171.77 o 
  -4  17   1      469.83      506.37    200.51 o 
  -3  17   1     2045.56     2279.89    407.98 o 
  -2  17   1     2284.90     1979.84    391.88 o 
  -1  17   1     2975.63     3243.51    456.92 o 
   0  17   1      410.19      337.79    190.96 o 
   1  17   1     1473.60     1513.39    346.72 o 
   2  17   1       78.93      491.88    178.48 o 
   3  17   1      240.94      463.80    223.06 o 
   4  17   1       71.16      346.07    227.94 o 
   5  17   1      379.64      529.38    267.32 o 
   6  17   1       77.62      347.60    238.34 o 
   7  17   1       62.44      427.28    257.14 o 
   8  17   1        2.01      182.04    223.15 o 
   9  17   1       25.86      161.73    394.25 o 
  10  17   1        0.43        1.98    442.72 o 
  11  17   1      265.78      395.48    526.47 o 
  12  17   1      120.77      413.01    546.13 o 
 -11  18   1       91.42      677.43    338.18 o 
 -10  18   1      668.96      839.46    336.92 o 
  -9  18   1        1.88      285.87    274.06 o 
  -8  18   1       21.91      503.60    283.36 o 
  -7  18   1      185.12      121.58    267.39 o 
  -6  18   1      214.91      319.61    259.12 o 
  -5  18   1      387.66      471.59    243.24 o 
  -4  18   1       18.20      369.09    243.59 o 
  -3  18   1     2004.83     1471.43    370.64 o 
  -2  18   1      118.14      242.71    159.09 o 
  -1  18   1      518.49      511.22    215.75 o 
   0  18   1      875.71      742.62    271.40 o 
   1  18   1       16.84      132.33    201.38 o 
   2  18   1      639.20      323.12    324.36 o 
   3  18   1     1036.38     1085.75    391.46 o 
   4  18   1      645.11      599.40    404.17 o 
   5  18   1     1665.20     1850.22    513.78 o 
   6  18   1        3.08      340.39    248.80 o 
   7  18   1      346.20      772.88    331.56 o 
   8  18   1      160.27       69.67    432.36 o 
   9  18   1       17.70      317.53    379.95 o 
  10  18   1      131.47      434.98    322.30 o 
  11  18   1       51.20      556.81    552.89 o 
 -10  19   1      189.50      357.99    375.96 o 
  -9  19   1       33.58       13.87    247.57 o 
  -8  19   1      665.79      978.37    359.60 o 
  -7  19   1      254.58      317.49    331.39 o 
  -6  19   1        8.74      480.74    303.32 o 
  -5  19   1      682.53      638.02    286.98 o 
  -4  19   1        6.50      351.49    194.61 o 
  -3  19   1     1411.16     1177.08    395.06 o 
  -2  19   1      441.57      600.93    410.25 o 
  -1  19   1      849.63      498.06    331.41 o 
   0  19   1       35.54      431.41    217.78 o 
   1  19   1      995.56      968.65    218.09 o 
   2  19   1       28.58       63.65    213.57 o 
   3  19   1     1557.24     1023.23    443.28 o 
   4  19   1      213.10       99.03    243.89 o 
   5  19   1      668.09     1035.91    368.29 o 
   6  19   1      917.19     1154.63    377.89 o 
   7  19   1     1025.33      950.33    464.49 o 
   8  19   1       20.24      345.35    370.42 o 
   9  19   1        1.90      182.84    457.09 o 
  10  19   1        5.08      363.59    447.77 o 
  -9  20   1      197.24      650.44    456.18 o 
  -8  20   1       13.17      308.04    258.40 o 
  -7  20   1        3.03      486.30    348.42 o 
  -6  20   1       14.54      -80.45    271.35 o 
  -5  20   1        1.79      -24.18    373.40 o 
  -4  20   1       49.74      418.78    293.85 o 
  -3  20   1      286.92      404.61    314.57 o 
  -2  20   1      276.86      448.00    372.03 o 
  -1  20   1      173.68      123.92    388.63 o 
   0  20   1      801.82      790.55    380.38 o 
   1  20   1      128.53      303.38    267.67 o 
   2  20   1     1039.34     1016.08    368.62 o 
   3  20   1        7.34      334.44    211.37 o 
   4  20   1      351.50      621.57    290.14 o 
   5  20   1      144.30      182.44    304.18 o 
   6  20   1       30.47      626.24    419.79 o 
   7  20   1       40.03      728.49    401.65 o 
   8  20   1       62.80      375.47    425.43 o 
   9  20   1      238.06      986.98    505.48 o 
  -8  21   1      592.04      714.16    604.81 o 
  -7  21   1       23.06      367.77    431.73 o 
  -6  21   1      174.04      657.23    567.18 o 
  -5  21   1       85.41      970.20    415.62 o 
  -4  21   1       12.85      506.46    295.66 o 
  -3  21   1       44.22      110.61    263.85 o 
  -2  21   1      329.52      605.98    305.73 o 
  -1  21   1        0.10      111.21    280.81 o 
   0  21   1        8.10      186.82    259.54 o 
   1  21   1      205.40      188.08    267.25 o 
   2  21   1       61.47      157.74    323.96 o 
   3  21   1        5.37      169.93    335.96 o 
   4  21   1       26.41      783.97    261.37 o 
   5  21   1       81.16      436.78    245.36 o 
   6  21   1       46.18      -98.12    602.92 o 
   7  21   1      233.71     1063.58    539.37 o 
  -6  22   1      159.23      614.56    375.68 o 
  -5  22   1       29.99      484.62    319.57 o 
  -4  22   1      287.64      376.45    343.62 o 
  -3  22   1        0.97      131.13    419.63 o 
  -2  22   1        8.31      481.87    308.73 o 
  -1  22   1        1.01      414.69    276.63 o 
   0  22   1      229.88      384.31    316.95 o 
   1  22   1      169.19      377.13    315.78 o 
   2  22   1      265.91      223.27    267.58 o 
   3  22   1       12.70      511.32    545.14 o 
   4  22   1       61.24      348.76    472.76 o 
   5  22   1      310.54      376.35    460.72 o 
  -3  23   1       97.32      886.90    571.11 o 
  -2  23   1       57.17      457.87    331.42 o 
  -1  23   1        9.83      408.64    258.22 o 
   0  23   1       86.25      360.29    265.96 o 
   1  23   1       12.41      295.08    304.92 o 
   2  23   1        2.39      -90.23    586.14 o 
   3  23   1       12.56      693.78    681.55 o 
 -18   0   2      112.55     -253.67    741.50 o 
 -17   0   2      526.12      287.82    282.94 o 
 -16   0   2      581.50      -78.05    653.70 o 
 -15   0   2     2800.86     1078.11   1004.93 o 
 -14   0   2     3965.69     3546.54   1297.63 o 
 -13   0   2     2692.22     2678.20   1653.75 o 
 -12   0   2     9664.59     9341.99   1531.79 o 
 -11   0   2     8813.81     5790.57   1131.77 o 
 -10   0   2     9864.15    10590.84   1502.52 o 
  -9   0   2     2548.59     2034.26    751.26 o 
  -8   0   2      759.39      687.84    424.41 o 
  -7   0   2    46352.43    47119.71   2380.62 o 
  -6   0   2     8176.44     7676.23    688.97 o 
  -5   0   2        7.69      107.32    213.87 o 
  -4   0   2      679.82      855.20    158.85 o 
  -3   0   2     2858.08     3219.85    215.85 o 
   1   0   2     2645.92     2135.38    204.70 o 
   2   0   2   120678.51   118354.97   2568.44 o 
   3   0   2    10680.57    10339.23    692.72 o 
   4   0   2   153309.72   149203.48   3302.62 o 
   5   0   2      380.50      448.81    409.78 o 
   6   0   2     5994.03     6371.09   4209.99 o 
   7   0   2     9723.60    10620.11   1297.63 o 
   8   0   2     2154.85     1609.85    653.70 o 
   9   0   2     6394.72     6254.01   1185.43 o 
  10   0   2      614.22      619.55    653.70 o 
  11   0   2     4470.63     3483.12   1058.60 o 
  12   0   2       77.47      673.21    614.67 o 
  13   0   2        0.97      561.01    726.87 o 
  14   0   2     1905.24     1595.21    917.12 o 
  15   0   2     1403.42     1287.88   1209.82 o 
  16   0   2     2102.38     1795.22   1248.85 o 
  17   0   2      715.94      356.12    843.95 o 
 -18   1   2      183.96      349.60    383.42 o 
 -17   1   2        5.60      616.93    556.48 o 
 -16   1   2      556.79      607.53    503.70 o 
 -15   1   2       37.96      337.79    472.89 o 
 -14   1   2       96.62       42.24    595.16 o 
 -13   1   2     1859.76     1970.06    738.08 o 
 -12   1   2      178.79      330.46    229.28 o 
 -11   1   2     1433.01     1727.45    607.76 o 
 -10   1   2      976.13      910.38    440.71 o 
  -9   1   2      344.42      539.14    248.79 o 
  -8   1   2     5844.68     5311.71    495.78 o 
  -7   1   2     2208.08     2560.53    431.71 o 
  -6   1   2    18468.04    19667.56    838.09 o 
  -5   1   2     1434.07     1170.14    215.39 o 
  -4   1   2    30059.70    30857.15    428.94 o 
  -3   1   2    16821.61    17696.60    295.04 o 
  -2   1   2     3798.00     4369.60    175.04 o 
   1   1   2     2959.91     2757.93    136.33 o 
   2   1   2     1532.44     1513.01    162.10 o 
   3   1   2    49776.25    50037.25    711.67 o 
   4   1   2      928.15      885.83    194.33 o 
   5   1   2        7.24      -92.17    257.83 o 
   6   1   2     4009.75     3367.61    605.20 o 
   7   1   2     6792.19     6524.48    702.08 o 
   8   1   2     4166.09     4102.49    625.51 o 
   9   1   2      980.02      929.97    403.99 o 
  10   1   2     5401.29     4359.18    802.85 o 
  11   1   2      371.44      538.46    490.27 o 
  13   1   2      111.69      684.25    480.53 o 
  14   1   2       49.85     1119.07    774.75 o 
  15   1   2       93.39      344.20    385.45 o 
  16   1   2        5.08      -76.01    543.22 o 
  17   1   2      145.17      469.20    412.26 o 
 -18   2   2       10.58      571.47    412.78 o 
 -17   2   2       34.80      693.56    388.30 o 
 -16   2   2        3.70      534.99    349.12 o 
 -15   2   2     3899.00     4269.27   1071.46 o 
 -14   2   2     1300.35     1578.17    690.86 o 
 -13   2   2     5000.83     5799.04    925.84 o 
 -12   2   2     1578.10     1214.88    420.48 o 
 -11   2   2     8620.14     9553.33   1426.38 o 
 -10   2   2      434.99      458.99    292.96 o 
  -9   2   2     4154.52     3856.03    555.80 o 
  -8   2   2    17274.50    15615.84    850.38 o 
  -7   2   2     6756.61     6384.72    569.93 o 
  -6   2   2    10292.20     9688.46    530.93 o 
  -5   2   2     4484.18     4907.33    279.31 o 
  -4   2   2    26948.83    26866.55    491.16 o 
  -3   2   2     1150.54     1666.02    126.27 o 
  -2   2   2      399.31      253.32     43.98 o 
   1   2   2      563.42     1006.95     94.65 o 
   2   2   2   114775.60   115113.80    863.00 o 
   3   2   2    15506.44    15379.89    440.96 o 
   4   2   2    44581.36    45870.43    732.64 o 
   5   2   2     2525.12     3235.45    521.58 o 
   6   2   2     9065.85     9176.52    798.54 o 
   7   2   2       34.59       23.82    331.71 o 
   8   2   2     5528.03     4676.68    831.75 o 
   9   2   2      132.63      136.43    348.12 o 
  10   2   2     2629.77     2588.39    676.00 o 
  11   2   2       42.34      380.04    293.04 o 
  12   2   2      147.97      629.59    573.24 o 
  13   2   2     1223.02     1474.65    625.73 o 
  14   2   2      805.95      679.74    534.26 o 
  15   2   2     2191.85     1949.81    766.91 o 
  16   2   2     1767.97     1237.31    878.10 o 
  17   2   2      506.59      905.40    356.30 o 
 -18   3   2      275.80      317.09    298.24 o 
 -17   3   2        0.72      273.74    303.03 o 
 -16   3   2      490.82      576.13    320.99 o 
 -15   3   2      162.07      249.87    519.72 o 
 -14   3   2     1877.67     2014.95    643.95 o 
 -13   3   2     7277.22     7043.46    849.53 o 
 -12   3   2       19.03      363.63    353.62 o 
 -11   3   2      661.49      570.08    308.94 o 
 -10   3   2      215.44      172.53    174.54 o 
  -9   3   2     4019.18     3915.74    460.09 o 
  -8   3   2    30588.88    30436.43    972.44 o 
  -7   3   2    45166.61    46194.75   1147.75 o 
  -6   3   2    30933.28    29843.54    870.13 o 
  -5   3   2    83099.51    86028.39   1068.43 o 
  -4   3   2    51539.73    50047.80    568.21 o 
  -3   3   2   120271.73   126654.23    850.40 o 
  -2   3   2    52910.73    54081.91    440.21 o 
  -1   3   2    12578.58    12939.90    244.70 o 
   0   3   2     1568.68     1474.81    124.37 o 
   1   3   2    92653.48    93450.19    650.88 o 
   2   3   2      347.45      475.66     73.84 o 
   3   3   2    11131.93    10837.39    367.16 o 
   4   3   2     1410.09     1392.13    169.97 o 
   5   3   2    12224.15    13844.53    729.44 o 
   6   3   2      589.73      621.08    351.65 o 
   7   3   2    44234.95    46194.52   2075.72 o 
   8   3   2    10761.48    10042.93    994.82 o 
   9   3   2    10187.52     9268.53    982.83 o 
  10   3   2     5981.75     6908.95   1012.39 o 
  11   3   2     3203.01     1146.41    765.90 o 
  12   3   2     4093.94     4060.18    909.41 o 
  13   3   2      330.70      318.05    466.44 o 
  14   3   2      141.41      540.75    408.79 o 
  15   3   2      966.09      893.70    434.98 o 
  16   3   2      127.78      234.76    342.84 o 
  17   3   2     1069.62     1140.59    593.83 o 
 -18   4   2       13.96      408.92    311.23 o 
 -17   4   2       47.36      215.09    363.80 o 
 -16   4   2      229.68      358.26    316.97 o 
 -15   4   2       68.45       34.76    428.50 o 
 -14   4   2      155.06      428.10    421.41 o 
 -13   4   2     1088.94      760.04    337.56 o 
 -12   4   2      187.32      654.27    277.29 o 
 -11   4   2     5469.53     5800.89    862.34 o 
 -10   4   2     5033.32     4524.89    505.53 o 
  -9   4   2     3025.46     2904.07    409.67 o 
  -8   4   2     7901.23     7510.69    481.64 o 
  -7   4   2     1274.86     1255.45    260.89 o 
  -6   4   2      272.74      467.71    185.96 o 
  -5   4   2     1650.09     2083.85    211.46 o 
  -4   4   2     8256.94     9104.11    357.52 o 
  -3   4   2       17.07       86.16     65.47 o 
  -2   4   2     8103.48     8629.84    253.71 o 
  -1   4   2    18971.08    20048.27    370.95 o 
   0   4   2    52516.86    54499.62    767.24 o 
   1   4   2      453.86      641.27     85.12 o 
   2   4   2     2368.42     2511.51    136.04 o 
   3   4   2     2011.80     1887.26    133.06 o 
   4   4   2      118.20      301.82     90.45 o 
   5   4   2     2884.35     2997.08    328.55 o 
   6   4   2        1.46      290.67    221.40 o 
   7   4   2      836.25      793.42    227.54 o 
   8   4   2      118.98      382.31    226.32 o 
   9   4   2      328.46       88.44    345.95 o 
  10   4   2       66.13       57.22    250.28 o 
  11   4   2     1478.76      808.45    362.01 o 
  12   4   2      298.69      380.98    282.29 o 
  13   4   2     1469.30     1739.44    727.80 o 
  14   4   2      130.18      195.10    207.01 o 
  15   4   2      325.24      751.98    387.75 o 
  16   4   2      215.62      112.01    445.44 o 
  17   4   2        0.34      136.47    455.25 o 
 -18   5   2      329.15      403.98    351.08 o 
 -17   5   2       20.56      524.06    330.90 o 
 -16   5   2        2.13      223.33    456.59 o 
 -15   5   2      223.55      463.99    547.19 o 
 -14   5   2      981.19      471.15    256.04 o 
 -13   5   2     2978.97     4436.86    758.24 o 
 -12   5   2      295.40      604.89    231.51 o 
 -11   5   2       11.01      318.87    265.83 o 
 -10   5   2     2726.70     3128.95    468.00 o 
  -9   5   2     8645.63     8743.70    576.22 o 
  -8   5   2     8109.55     8052.66    477.09 o 
  -7   5   2    81220.70    81572.32   1480.37 o 
  -6   5   2    12613.81    12087.68    726.46 o 
  -5   5   2   106948.73   103501.48   1613.16 o 
  -4   5   2     3056.33     2844.47    238.65 o 
  -3   5   2    66005.30    64890.00    696.83 o 
  -2   5   2     2587.58     2661.08    143.06 o 
  -1   5   2    17803.73    18649.68    446.94 o 
   0   5   2      957.85     1108.64    119.46 o 
   1   5   2      103.93      196.94     53.38 o 
   2   5   2     7406.49     7311.66    278.18 o 
   3   5   2     1244.81     1106.53    137.61 o 
   4   5   2       93.55      198.50     64.87 o 
   5   5   2    15421.07    14698.19    559.97 o 
   6   5   2      354.53      626.52    194.11 o 
   7   5   2    41944.31    42832.51   1276.73 o 
   8   5   2      714.73      562.48    193.81 o 
   9   5   2     9611.06     9617.91    829.31 o 
  10   5   2     3300.61     2766.08    584.30 o 
  11   5   2     5587.54     5961.28    884.86 o 
  12   5   2     1740.11     1450.30    377.75 o 
  13   5   2      408.47      531.25    255.75 o 
  14   5   2      216.55      658.07    414.06 o 
  15   5   2     2575.54     2228.23    890.84 o 
  16   5   2      492.30      307.96    374.97 o 
 -18   6   2        6.98      518.28    344.62 o 
 -17   6   2        5.51      348.44    263.84 o 
 -16   6   2      243.47      454.35    325.16 o 
 -15   6   2     1973.01     1565.74    420.24 o 
 -14   6   2       45.16       35.83    261.71 o 
 -13   6   2     4919.66     4855.00    670.17 o 
 -12   6   2      151.15      496.82    231.11 o 
 -11   6   2      817.07      720.75    216.47 o 
 -10   6   2      401.84      559.57    204.68 o 
  -9   6   2       37.83      151.33    183.02 o 
  -8   6   2     5054.59     4444.22    402.12 o 
  -7   6   2     7991.33     8297.42    481.61 o 
  -6   6   2    37531.15    38227.79    907.01 o 
  -5   6   2      513.30      696.87    187.08 o 
  -4   6   2    67980.59    73184.46   1254.14 o 
  -3   6   2    24502.11    24439.52    587.27 o 
  -2   6   2     1480.59     1270.12    144.58 o 
  -1   6   2    10801.50    10294.24    405.58 o 
   0   6   2    10254.34    10245.47    573.13 o 
   1   6   2      963.09     1191.47    147.12 o 
   2   6   2      638.58      516.56    101.10 o 
   3   6   2     1188.67     1047.22    145.39 o 
   4   6   2     1753.19     1812.07    205.35 o 
   5   6   2    20742.32    20903.14    682.90 o 
   6   6   2     8873.32     8910.62    486.83 o 
   7   6   2       38.57      228.95    108.27 o 
   8   6   2     8506.89     8744.54    687.54 o 
   9   6   2      424.94      472.70    233.46 o 
  10   6   2     3479.36     4648.61    695.65 o 
  11   6   2      741.60      411.49    236.50 o 
  12   6   2      523.30      646.47    241.59 o 
  13   6   2       64.39      393.10    294.44 o 
  14   6   2      867.07     1409.34    654.14 o 
  15   6   2      415.90      584.88    509.00 o 
  16   6   2      522.21      571.97    537.90 o 
 -17   7   2       11.94      250.97    457.17 o 
 -16   7   2      394.75      615.09    423.15 o 
 -15   7   2      370.14      663.52    353.81 o 
 -14   7   2     1237.94     1132.75    456.25 o 
 -13   7   2      567.44      628.00    306.87 o 
 -12   7   2      248.79      208.74    296.75 o 
 -11   7   2      105.08      230.82    215.54 o 
 -10   7   2      204.57      346.20    204.56 o 
  -9   7   2     4921.04     5041.95    506.70 o 
  -8   7   2     5371.81     5284.62    479.91 o 
  -7   7   2     1847.41     1562.70    297.16 o 
  -6   7   2     7547.23     6939.93    405.46 o 
  -5   7   2     4574.21     4842.47    376.69 o 
  -4   7   2     3875.65     3558.84    315.56 o 
  -3   7   2     1395.90     1251.11    176.92 o 
  -2   7   2    18220.73    18075.91    485.34 o 
  -1   7   2      707.26      667.52    131.19 o 
   0   7   2     1944.85     1919.28    274.59 o 
   1   7   2    20784.66    21238.33    595.16 o 
   2   7   2    12677.53    12060.12    521.61 o 
   3   7   2     1324.53     1181.08    171.61 o 
   4   7   2     6718.02     6762.15    305.04 o 
   5   7   2     2783.26     2353.57    274.49 o 
   6   7   2    12747.73    12935.25    605.26 o 
   7   7   2     2917.36     2966.12    385.89 o 
   8   7   2     5406.92     5034.20    470.98 o 
   9   7   2      170.15     -234.75    234.75 o 
  10   7   2     6056.12     5919.84    675.55 o 
  11   7   2     2123.09     1843.90    546.19 o 
  12   7   2      503.39      628.92    350.36 o 
  13   7   2      164.65      811.28    306.66 o 
  14   7   2        7.35      372.89    401.40 o 
  15   7   2      211.23      875.18    452.97 o 
  16   7   2       46.89      201.02    795.45 o 
 -17   8   2      107.38      849.38    694.00 o 
 -16   8   2        2.62      400.08    335.54 o 
 -15   8   2     1102.18      626.66    316.73 o 
 -14   8   2      463.10      803.95    302.53 o 
 -13   8   2     2923.71     2783.90    481.97 o 
 -12   8   2     3169.52     3925.49    543.16 o 
 -11   8   2       55.03      235.30    238.97 o 
 -10   8   2      999.52     1053.27    237.54 o 
  -9   8   2       38.55      220.44    172.15 o 
  -8   8   2      695.31      853.05    182.44 o 
  -7   8   2     2347.61     2617.68    329.64 o 
  -6   8   2     7141.07     7100.72    451.72 o 
  -5   8   2     1048.67     1252.56    275.30 o 
  -4   8   2     6194.58     6393.96    434.02 o 
  -3   8   2     3644.83     4266.88    298.67 o 
  -2   8   2    11520.30    10901.57    451.80 o 
  -1   8   2     9688.86     9340.20    432.15 o 
   0   8   2    50019.95    48161.18   1260.96 o 
   1   8   2     2085.57     2112.96    250.46 o 
   2   8   2    39919.92    39623.33    790.93 o 
   3   8   2       32.28       67.30    118.15 o 
   4   8   2    31122.95    31373.41    718.77 o 
   5   8   2     4437.16     4261.70    370.44 o 
   6   8   2     2146.39     2012.99    261.91 o 
   7   8   2      282.83      421.35    181.58 o 
   8   8   2     2630.02     2391.54    361.67 o 
   9   8   2     1975.00     2008.79    351.83 o 
  10   8   2     1954.43     1547.70    384.16 o 
  11   8   2     2533.72     2048.43    581.30 o 
  12   8   2      505.72      332.87    223.11 o 
  13   8   2        2.02     1094.13    337.11 o 
  14   8   2     1700.34      950.69    429.44 o 
  15   8   2      236.03      543.20    370.50 o 
  16   8   2      982.15      799.39    316.96 o 
 -17   9   2       48.43      585.79    325.18 o 
 -16   9   2      170.03      756.34    392.14 o 
 -15   9   2      114.52      117.32    427.59 o 
 -14   9   2     1909.85     1427.33    418.98 o 
 -13   9   2      820.89      864.89    321.70 o 
 -12   9   2      173.31      280.08    175.85 o 
 -11   9   2       60.99      419.70    177.39 o 
 -10   9   2        8.80      376.05    155.05 o 
  -9   9   2     8475.23     8439.74    602.59 o 
  -8   9   2      805.41      766.81    249.51 o 
  -7   9   2        5.87      114.76    156.46 o 
  -6   9   2       70.31      268.16    150.84 o 
  -5   9   2      164.48       79.96    117.92 o 
  -4   9   2     1162.26     1117.44    241.76 o 
  -3   9   2     1031.50     1259.35    206.53 o 
  -2   9   2    19126.43    19503.54    626.15 o 
  -1   9   2     1822.44     1719.43    242.73 o 
   0   9   2     7269.68     7283.19    720.85 o 
   1   9   2       15.04      -32.08    124.52 o 
   2   9   2      747.53      714.78    160.23 o 
   3   9   2     2625.51     2732.66    240.87 o 
   4   9   2    10449.61    10626.88    440.26 o 
   5   9   2     1219.27     1311.86    257.44 o 
   6   9   2     4296.63     4119.84    401.54 o 
   7   9   2      128.58      317.37    120.55 o 
   8   9   2       39.17      413.23    177.83 o 
   9   9   2      575.37      886.29    235.47 o 
  10   9   2      139.71      177.23    188.55 o 
  11   9   2      138.11      113.30    249.54 o 
  12   9   2      557.52      593.12    388.74 o 
  13   9   2     1901.24     1774.37    430.47 o 
  14   9   2      124.53      525.19    419.59 o 
  15   9   2      564.32      883.76    329.90 o 
  16   9   2       45.55      365.59    352.34 o 
 -16  10   2       30.62      450.59    356.15 o 
 -15  10   2       23.90      586.00    308.56 o 
 -14  10   2      222.56      353.67    233.43 o 
 -13  10   2      528.06      748.36    223.39 o 
 -12  10   2      706.08      731.73    263.80 o 
 -11  10   2      818.86      615.19    178.91 o 
 -10  10   2       18.74      281.02    278.72 o 
  -9  10   2      107.68      -98.86    236.57 o 
  -8  10   2      248.37      312.23    141.49 o 
  -7  10   2      523.62      469.91    167.31 o 
  -6  10   2       35.87      210.09     99.11 o 
  -5  10   2        1.46      252.74    133.11 o 
  -4  10   2       58.99      179.61    143.39 o 
  -3  10   2      419.00      337.83    113.51 o 
  -2  10   2     4325.79     4277.36    320.82 o 
  -1  10   2     2878.31     2624.75    297.40 o 
   0  10   2    27763.16    27523.10    696.24 o 
   1  10   2     2954.67     2699.65    305.30 o 
   2  10   2    25880.55    26667.83    733.38 o 
   3  10   2     1842.12     1767.68    241.60 o 
   4  10   2    10858.14    10933.67    584.86 o 
   5  10   2     1621.80     1467.20    207.46 o 
   6  10   2     1889.90     1748.89    317.03 o 
   7  10   2      358.24      362.16    134.55 o 
   8  10   2        3.45      224.21    136.00 o 
   9  10   2      969.55      653.70    226.24 o 
  10  10   2      609.07      578.33    223.21 o 
  11  10   2       22.29      729.06    297.45 o 
  12  10   2      302.78      451.76    352.62 o 
  13  10   2      166.85      571.27    246.22 o 
  14  10   2      195.87      500.53    442.95 o 
  15  10   2      132.70      495.14    435.36 o 
 -16  11   2        1.28      593.19    390.74 o 
 -15  11   2       59.74      279.79    302.17 o 
 -14  11   2      670.37      981.43    314.47 o 
 -13  11   2     1493.18     1585.63    468.04 o 
 -12  11   2      241.74      238.12    213.00 o 
 -11  11   2      415.49      453.15    241.42 o 
 -10  11   2     7145.69     7816.41    639.80 o 
  -9  11   2     1011.72      711.02    234.37 o 
  -8  11   2     8672.38     8718.62    572.18 o 
  -7  11   2     2980.75     2628.57    373.28 o 
  -6  11   2     4991.32     5225.47    490.78 o 
  -5  11   2     5693.59     6036.53    498.82 o 
  -4  11   2      169.39      234.16    143.35 o 
  -3  11   2      131.36      255.52    107.11 o 
  -2  11   2     1068.41      701.99    191.98 o 
  -1  11   2     6637.71     6525.90    374.16 o 
   0  11   2     6683.81     6546.88    371.75 o 
   1  11   2     5951.98     5753.30    486.09 o 
   2  11   2     1655.25     1838.48    285.63 o 
   3  11   2    14540.43    14783.75    470.21 o 
   4  11   2      283.77      375.57    112.88 o 
   5  11   2      927.26      865.29    218.09 o 
   6  11   2       22.40      221.42    130.16 o 
   7  11   2     1898.53     2337.62    415.15 o 
   8  11   2     5905.20     6423.98    644.71 o 
   9  11   2     5101.36     4521.50    492.89 o 
  10  11   2     3525.70     3964.07    590.22 o 
  11  11   2      402.01      404.53    195.77 o 
  12  11   2     1840.62     1867.30    458.31 o 
  13  11   2     1183.60      575.85    587.84 o 
  14  11   2      112.15      272.87    441.35 o 
  15  11   2      404.69      421.96    409.91 o 
 -16  12   2      327.35      161.03    313.94 o 
 -15  12   2        6.15      443.29    324.80 o 
 -14  12   2       19.79      377.90    190.60 o 
 -13  12   2      545.05      555.63    226.52 o 
 -12  12   2      161.66      381.52    277.94 o 
 -11  12   2     4381.79     4469.84    514.08 o 
 -10  12   2     2337.03     2496.16    477.40 o 
  -9  12   2     6887.98     7228.28    593.47 o 
  -8  12   2     1021.19     1253.92    276.65 o 
  -7  12   2     1517.01     1182.73    281.04 o 
  -6  12   2       38.17       85.00    152.13 o 
  -5  12   2      177.71      364.90    153.33 o 
  -4  12   2      336.38      339.52    137.05 o 
  -3  12   2       36.22      226.08    123.56 o 
  -2  12   2      131.48      104.93    106.54 o 
  -1  12   2     7893.69     8193.72    549.07 o 
   0  12   2     1075.34     1048.48    189.04 o 
   1  12   2      570.65      404.91     88.98 o 
   2  12   2      448.73      436.63    122.38 o 
   3  12   2       76.54      139.93    103.56 o 
   4  12   2      699.17      886.47    187.15 o 
   5  12   2     2681.89     2493.98    342.87 o 
   6  12   2      274.11      139.50    162.26 o 
   7  12   2       43.03      282.79    190.37 o 
   8  12   2      763.39      493.70    245.24 o 
   9  12   2     1373.31     1351.94    339.47 o 
  10  12   2        0.38      194.51    165.50 o 
  11  12   2     2129.14     1463.06    422.11 o 
  12  12   2      330.31      849.96    316.37 o 
  13  12   2     1320.72      808.91    289.17 o 
  14  12   2        0.18     -395.01    643.27 o 
 -15  13   2       36.02      136.21    266.79 o 
 -14  13   2        2.29      294.69    357.87 o 
 -13  13   2       14.80      388.76    252.02 o 
 -12  13   2      358.28      264.93    242.83 o 
 -11  13   2        9.50      529.28    306.70 o 
 -10  13   2     1032.19     1130.53    386.98 o 
  -9  13   2      962.73      772.56    243.09 o 
  -8  13   2     1031.80     1576.71    457.47 o 
  -7  13   2     6623.39     6721.05    573.61 o 
  -6  13   2     3728.92     4122.17    469.11 o 
  -5  13   2    16579.75    17038.49    814.48 o 
  -4  13   2        6.80      251.47    127.02 o 
  -3  13   2     9498.45     9321.94    587.30 o 
  -2  13   2     1093.19      630.36    170.04 o 
  -1  13   2     6883.33     6679.77    540.53 o 
   0  13   2      186.00      156.55    115.51 o 
   1  13   2     3947.30     3827.80    329.09 o 
   2  13   2      224.16      349.87    104.58 o 
   3  13   2     2407.05     2297.32    306.92 o 
   4  13   2       72.53      127.63    127.15 o 
   5  13   2     1103.87      825.01    246.29 o 
   6  13   2      128.40      394.62    149.36 o 
   7  13   2     2161.58     2693.40    451.30 o 
   8  13   2     1788.21     1857.31    436.42 o 
   9  13   2     3415.01     3776.31    444.74 o 
  10  13   2      616.23      750.74    248.30 o 
  11  13   2      578.21      465.66    291.82 o 
  12  13   2        3.64     -184.62    468.44 o 
  13  13   2       91.99      781.51    410.05 o 
  14  13   2       10.55      116.19    660.52 o 
 -15  14   2      241.36      526.32    258.09 o 
 -14  14   2        2.76      717.08    307.49 o 
 -13  14   2       16.72      482.12    251.61 o 
 -12  14   2       14.87      191.14    228.45 o 
 -11  14   2      484.64      352.28    214.87 o 
 -10  14   2      380.45      455.87    237.95 o 
  -9  14   2     1036.36     1213.56    402.87 o 
  -8  14   2       35.17      735.97    268.95 o 
  -7  14   2     2499.01     2850.30    498.62 o 
  -6  14   2     8248.40     8493.20    691.87 o 
  -5  14   2       13.63       49.09    135.21 o 
  -4  14   2     5161.55     5305.83    495.88 o 
  -3  14   2       30.23      222.73    152.79 o 
  -2  14   2     2909.00     2926.77    398.44 o 
  -1  14   2     3799.14     4022.48    437.10 o 
   0  14   2      120.43      194.21    140.21 o 
   1  14   2      900.12      724.66    276.80 o 
   2  14   2     1369.63      793.33    207.02 o 
   3  14   2      805.04      621.46    164.85 o 
   4  14   2        5.26        6.85    114.41 o 
   5  14   2     5582.82     5734.25    570.25 o 
   6  14   2     1680.63     1273.06    258.17 o 
   7  14   2        1.64      238.15    171.27 o 
   8  14   2     2309.68     1617.07    333.44 o 
   9  14   2      239.45      117.99    170.02 o 
  10  14   2     1016.89      573.25    310.48 o 
  11  14   2      363.90      761.90    439.36 o 
  12  14   2       44.19      160.84    336.15 o 
  13  14   2      563.71      657.16    433.25 o 
 -14  15   2      337.91      686.17    309.03 o 
 -13  15   2        3.27      764.43    298.26 o 
 -12  15   2       54.18      141.12    254.23 o 
 -11  15   2       23.26      438.10    244.34 o 
 -10  15   2       16.91      344.67    218.92 o 
  -9  15   2     1053.70      954.43    330.04 o 
  -8  15   2       91.76      273.89    188.67 o 
  -7  15   2      961.10     1063.57    250.04 o 
  -6  15   2      682.26      575.01    186.14 o 
  -5  15   2     2749.33     3070.64    417.58 o 
  -4  15   2     1230.21      958.03    246.08 o 
  -3  15   2     2341.85     1996.77    294.27 o 
  -2  15   2     3591.50     3971.45    481.46 o 
  -1  15   2     3254.01     3526.29    479.08 o 
   0  15   2       43.74      205.73    158.78 o 
   1  15   2     2271.00     1519.31    400.65 o 
   2  15   2      125.33      395.50    156.97 o 
   3  15   2     2777.57     2534.29    367.77 o 
   4  15   2     7072.39     7094.55    562.44 o 
   5  15   2      387.18      266.69    152.75 o 
   6  15   2     1137.69     1467.91    463.81 o 
   7  15   2       25.15      412.62    211.24 o 
   8  15   2      466.11      525.98    270.33 o 
   9  15   2      162.79      140.84    238.72 o 
  10  15   2      103.06      587.36    324.90 o 
  11  15   2        1.88      303.61    426.83 o 
  12  15   2       50.53      103.46    467.19 o 
  13  15   2       28.37      947.66    428.16 o 
 -13  16   2      533.15      421.22    343.27 o 
 -12  16   2       22.26      442.07    236.62 o 
 -11  16   2      126.85      124.46    284.67 o 
 -10  16   2        4.93      328.58    254.47 o 
  -9  16   2       25.64       61.90    203.76 o 
  -8  16   2       44.49      370.62    170.96 o 
  -7  16   2       11.03      295.38    231.52 o 
  -6  16   2     3667.32     3427.98    454.95 o 
  -5  16   2        8.93      348.35    238.46 o 
  -4  16   2     4789.05     5342.02    637.30 o 
  -3  16   2      502.79      371.28    176.10 o 
  -2  16   2       81.85      260.10    201.17 o 
  -1  16   2      334.23      330.39    168.63 o 
   0  16   2      310.04      368.97    212.65 o 
   1  16   2     1048.72      894.35    233.48 o 
   2  16   2      732.21      855.20    194.02 o 
   3  16   2      696.92      569.77    223.53 o 
   4  16   2      411.18      487.82    286.47 o 
   5  16   2      480.70      468.63    201.28 o 
   6  16   2      290.73      576.54    279.06 o 
   7  16   2       59.32      368.52    248.98 o 
   8  16   2      780.34      838.85    293.62 o 
   9  16   2       26.67      487.99    424.18 o 
  10  16   2      198.82      449.63    535.63 o 
  11  16   2       19.25      696.40    462.43 o 
  12  16   2      110.26      347.13    512.29 o 
 -13  17   2       91.20      274.70    311.82 o 
 -12  17   2      285.33      521.97    294.03 o 
 -11  17   2       98.66      300.29    280.62 o 
 -10  17   2       53.56      271.53    275.04 o 
  -9  17   2      589.78      731.26    214.57 o 
  -8  17   2        5.27       80.29    202.14 o 
  -7  17   2      134.65      388.46    226.02 o 
  -6  17   2      605.49      725.44    233.84 o 
  -5  17   2      147.81       92.44    199.92 o 
  -4  17   2      723.15      528.90    194.41 o 
  -3  17   2      886.94      796.80    255.38 o 
  -2  17   2     4344.38     4248.45    462.62 o 
  -1  17   2        3.20      459.20    196.71 o 
   0  17   2      354.51      541.70    190.06 o 
   1  17   2      289.81      330.79    202.95 o 
   2  17   2      731.20      437.76    258.80 o 
   3  17   2       38.60      370.02    248.92 o 
   4  17   2     3693.52     4011.58    494.57 o 
   5  17   2       60.25      245.50    222.41 o 
   6  17   2     3401.78     3721.64    594.16 o 
   7  17   2       92.40      288.46    243.82 o 
   8  17   2      291.09      923.49    505.86 o 
   9  17   2       73.95       74.39    474.82 o 
  10  17   2      117.03       36.64    415.73 o 
  11  17   2        3.65      470.17    309.25 o 
 -12  18   2        9.15      329.20    390.39 o 
 -11  18   2        1.26      437.71    279.54 o 
 -10  18   2       14.89      319.12    266.45 o 
  -9  18   2        3.75      269.64    248.79 o 
  -8  18   2        7.53      706.58    380.41 o 
  -7  18   2      155.83      571.73    190.54 o 
  -6  18   2       84.52      368.70    202.69 o 
  -5  18   2        5.97      188.88    181.26 o 
  -4  18   2      528.08      507.28    220.57 o 
  -3  18   2        2.01      117.66    189.94 o 
  -2  18   2     2610.06     1934.55    594.62 o 
  -1  18   2      129.96      572.42    299.25 o 
   0  18   2     1113.77      886.16    345.35 o 
   1  18   2      336.79      393.26    239.64 o 
   2  18   2     2556.10     3345.59    545.07 o 
   3  18   2       11.70      331.58    197.32 o 
   4  18   2      761.83      902.53    292.57 o 
   5  18   2      650.19      466.18    239.35 o 
   6  18   2     1079.84     1041.50    507.79 o 
   7  18   2      108.80      446.04    384.16 o 
   8  18   2        3.99      168.81    335.81 o 
   9  18   2      253.96      690.26    375.39 o 
  10  18   2       75.48      391.47    497.62 o 
 -11  19   2      196.48      412.88    318.74 o 
 -10  19   2      364.60      571.09    234.71 o 
  -9  19   2      170.40      205.71    275.90 o 
  -8  19   2      315.59      652.54    397.74 o 
  -7  19   2      125.25      147.63    245.45 o 
  -6  19   2      226.34      380.92    259.38 o 
  -5  19   2      413.10      683.05    264.25 o 
  -4  19   2      312.36      509.19    250.67 o 
  -3  19   2      459.88      449.86    264.82 o 
  -2  19   2     1387.12      979.09    279.44 o 
  -1  19   2       84.29      266.70    274.66 o 
   0  19   2      954.06      954.66    397.29 o 
   1  19   2      861.59      708.19    300.46 o 
   2  19   2        0.45      309.57    212.95 o 
   3  19   2     1309.10      684.66    347.40 o 
   4  19   2      251.54      350.44    216.31 o 
   5  19   2      269.96      445.87    318.99 o 
   6  19   2        1.19      -76.06    358.47 o 
   7  19   2        9.15      418.07    295.82 o 
   8  19   2      262.27      291.75    422.66 o 
   9  19   2       20.98      238.70    378.37 o 
  -9  20   2      310.76      691.70    339.82 o 
  -8  20   2       85.09      563.82    377.64 o 
  -7  20   2      617.34     1362.43    530.08 o 
  -6  20   2      163.48      448.02    385.01 o 
  -5  20   2       34.29      307.07    339.66 o 
  -4  20   2      205.33      695.31    389.18 o 
  -3  20   2       23.38      117.31    348.88 o 
  -2  20   2      417.47      504.86    331.75 o 
  -1  20   2      263.73      668.35    241.73 o 
   0  20   2        8.01      559.02    257.19 o 
   1  20   2       45.41      454.67    258.20 o 
   2  20   2       33.90      331.36    204.37 o 
   3  20   2       19.69      356.37    199.83 o 
   4  20   2        6.19      363.40    301.71 o 
   5  20   2      298.52      855.08    477.13 o 
   6  20   2      398.82      512.10    316.42 o 
   7  20   2        0.29      162.10    380.66 o 
   8  20   2        1.86      674.98    344.86 o 
  -8  21   2       74.51      691.55    381.67 o 
  -7  21   2        4.65       83.75    383.31 o 
  -6  21   2      385.68      382.71    277.75 o 
  -5  21   2      320.73      918.08    465.18 o 
  -4  21   2        1.22      128.13    406.52 o 
  -3  21   2        1.16     -143.50    369.48 o 
  -2  21   2       12.46      -42.68    356.55 o 
  -1  21   2      172.92      408.47    276.83 o 
   0  21   2       94.97      509.77    206.92 o 
   1  21   2       11.56       14.23    194.84 o 
   2  21   2        0.34      424.42    268.32 o 
   3  21   2        5.36      590.45    335.16 o 
   4  21   2        8.04      -16.30    312.47 o 
   5  21   2        1.93      248.56    270.17 o 
   6  21   2      317.07      862.89    634.93 o 
   7  21   2       11.23      260.67    322.07 o 
  -6  22   2       93.40      102.76    320.46 o 
  -5  22   2       52.85      342.50    327.23 o 
  -4  22   2      203.47      393.86    444.08 o 
  -3  22   2      152.23      609.99    309.25 o 
  -2  22   2       71.12      -35.60    268.62 o 
  -1  22   2       77.00       96.96    269.42 o 
   0  22   2       29.05      415.35    258.80 o 
   1  22   2      176.14      577.88    667.47 o 
   2  22   2       77.28      561.89    415.68 o 
   3  22   2       70.73      325.68    598.68 o 
   4  22   2        7.73     1352.27    691.46 o 
   5  22   2       68.37      343.74    386.35 o 
  -3  23   2       90.31      565.50    293.69 o 
  -2  23   2      151.45      597.98    503.87 o 
  -1  23   2      550.13      521.95    247.41 o 
   0  23   2       30.95      569.39    391.73 o 
   1  23   2      822.80      324.01    449.39 o 
   2  23   2        4.25      409.24    439.51 o 
 -18   1   3      303.45      808.83    438.19 o 
 -17   1   3       76.45      296.66    388.17 o 
 -16   1   3        7.46      170.33    339.92 o 
 -15   1   3       30.53      502.74    453.57 o 
 -14   1   3     2793.90     2677.97    871.57 o 
 -13   1   3     7064.59     7057.52   1126.89 o 
 -12   1   3     9153.90     8725.81   1473.25 o 
 -11   1   3    10583.91    11034.97   1116.61 o 
 -10   1   3    13589.77    14373.48   1597.65 o 
  -9   1   3     4030.09     3871.22    563.74 o 
  -8   1   3    10025.71    10711.27    771.60 o 
  -7   1   3      915.59     1100.52    294.08 o 
  -6   1   3    11362.43    11454.89    529.18 o 
  -5   1   3     1506.77     1318.67    189.23 o 
  -4   1   3      136.79      170.61     62.85 o 
  -3   1   3    40941.24    40778.71    346.22 o 
  -2   1   3     3007.62     3009.79     96.80 o 
  -1   1   3    10841.13    11062.43    226.98 o 
   0   1   3    11993.60    11842.37    285.48 o 
   1   1   3    73794.89    74317.80    767.06 o 
   2   1   3      543.71      738.16    143.29 o 
   3   1   3    98326.18    94229.66   2370.86 o 
   4   1   3      471.21      221.36    226.12 o 
   5   1   3     8689.80     7846.62    729.99 o 
   6   1   3     2292.51     2801.92    608.24 o 
   7   1   3      838.18      783.63    404.27 o 
   8   1   3      186.87      321.62    332.86 o 
   9   1   3    10225.37    10964.25   1124.45 o 
  10   1   3     1175.09     1439.95    533.40 o 
  11   1   3     4454.93     3699.81    795.65 o 
  12   1   3     1862.77     1485.14    635.61 o 
  13   1   3      383.97     1241.37    696.21 o 
  14   1   3      371.94      884.47    571.89 o 
  15   1   3      216.86     1000.04    639.67 o 
  16   1   3      464.33      771.83    417.44 o 
 -18   2   3       50.99      358.52    469.48 o 
 -17   2   3      837.44      585.93    376.34 o 
 -16   2   3      350.98       30.40    446.83 o 
 -15   2   3      206.12      205.60    308.33 o 
 -14   2   3     1380.17     1153.88    427.43 o 
 -13   2   3      735.07      821.46    511.76 o 
 -12   2   3     5009.48     4807.05    938.09 o 
 -11   2   3       19.19      278.36    249.60 o 
 -10   2   3     6499.68     6428.32    681.16 o 
  -9   2   3     3751.06     3532.56    494.26 o 
  -8   2   3        3.06     -106.85    282.97 o 
  -7   2   3    32263.77    32510.53    906.48 o 
  -6   2   3    18088.30    18727.69    701.50 o 
  -5   2   3     3120.54     2800.91    188.42 o 
  -4   2   3     3631.79     3571.44    160.54 o 
  -3   2   3     3031.91     3112.63    118.31 o 
  -2   2   3     3528.67     3353.33    106.56 o 
  -1   2   3      979.35      892.47     73.47 o 
   0   2   3    28141.38    27253.60    451.76 o 
   1   2   3     2107.38     1955.47    139.07 o 
   2   2   3    54922.13    54197.56    798.23 o 
   3   2   3     4933.15     5096.42    265.19 o 
   4   2   3    50118.11    48970.33    962.42 o 
   5   2   3      703.80      921.36    382.11 o 
   6   2   3    10108.75    10408.35    886.43 o 
   7   2   3     3629.29     3941.21    665.51 o 
   8   2   3     9909.11     9615.86    994.33 o 
   9   2   3     1872.03      837.74    449.72 o 
  10   2   3     6508.21     8194.24    966.83 o 
  11   2   3     7430.66     8653.89   1235.90 o 
  12   2   3      479.29      586.25    412.33 o 
  13   2   3     1572.21     1380.70    607.74 o 
  14   2   3      134.84     1185.43    693.35 o 
  15   2   3       75.81      231.15    280.50 o 
  16   2   3      234.60      579.46    761.02 o 
 -18   3   3       18.84      721.35   4843.24 o 
 -17   3   3        3.28      119.55    371.86 o 
 -16   3   3       73.61      256.39    369.16 o 
 -15   3   3      355.24      299.19    391.46 o 
 -14   3   3     1773.52     1434.92    406.14 o 
 -13   3   3     1931.72     1473.62    610.47 o 
 -12   3   3     8636.51     8058.19    799.40 o 
 -11   3   3       64.65      472.93    224.10 o 
 -10   3   3    11829.31    12298.41    823.31 o 
  -9   3   3     1786.18     1920.61    362.42 o 
  -8   3   3     5039.23     5025.14    510.99 o 
  -7   3   3    13254.43    12754.99    957.01 o 
  -6   3   3     4072.63     4313.01    307.12 o 
  -5   3   3    38115.48    37992.60    541.92 o 
  -4   3   3       25.39      156.45     75.98 o 
  -3   3   3    29618.62    27469.83    558.71 o 
  -2   3   3      233.91      260.55     57.73 o 
  -1   3   3    22064.68    21892.89    382.93 o 
   0   3   3    41234.50    41971.79    393.44 o 
   1   3   3    16246.61    16513.09    303.21 o 
   2   3   3     9308.94     9153.41    322.36 o 
   3   3   3     3772.88     3653.67    205.87 o 
   4   3   3     4283.45     4144.11    377.26 o 
   5   3   3       12.18       73.01    249.49 o 
   6   3   3      120.80      484.91    286.62 o 
   7   3   3      913.45     1069.29    396.29 o 
   8   3   3      178.27       53.42    295.14 o 
   9   3   3     1081.13     1297.35    607.35 o 
  10   3   3      527.97      185.26    419.02 o 
  11   3   3     1315.25      950.31    458.89 o 
  12   3   3      267.17      518.79    406.92 o 
  13   3   3       62.17      629.10    499.86 o 
  14   3   3      378.53      268.88    444.87 o 
  15   3   3       92.38      291.36    402.21 o 
  16   3   3      607.33      604.44    574.38 o 
 -18   4   3       75.45      587.57    331.05 o 
 -17   4   3      297.98      564.78    314.86 o 
 -16   4   3      159.96      536.33    451.00 o 
 -15   4   3      699.35      392.00    359.99 o 
 -14   4   3     1553.05      792.31    347.56 o 
 -13   4   3     1123.60     1139.31    381.55 o 
 -12   4   3     2763.34     3092.85    541.67 o 
 -11   4   3     2211.43     2408.75    487.06 o 
 -10   4   3     1612.12      991.94    316.92 o 
  -9   4   3     1869.95     2065.98    366.14 o 
  -8   4   3    14036.33    12979.40    632.32 o 
  -7   4   3    22031.84    21218.08    719.79 o 
  -6   4   3    92746.69    94308.80   1698.25 o 
  -5   4   3    28070.27    27583.20    715.72 o 
  -4   4   3    92710.76    99389.19    917.35 o 
  -3   4   3    10729.70    10220.88    303.67 o 
  -2   4   3   197588.36   201278.38   1323.43 o 
  -1   4   3    33754.81    34083.35    357.84 o 
   0   4   3     7076.63     6626.63    293.17 o 
   1   4   3      438.14      325.73     77.08 o 
   2   4   3    12773.67    12349.59    289.75 o 
   3   4   3      762.85      803.03    121.07 o 
   4   4   3     1075.59     1247.59    186.39 o 
   5   4   3     1074.83      776.08    193.61 o 
   6   4   3    34954.32    33858.04   1272.29 o 
   7   4   3      453.28      824.22    277.28 o 
   8   4   3    30811.89    31477.12   1299.90 o 
   9   4   3      310.84      316.27    214.56 o 
  10   4   3    18591.13    21042.24   1333.89 o 
  11   4   3     3748.08     4279.57    835.79 o 
  12   4   3     1041.63      782.26    340.62 o 
  13   4   3      590.18      530.27    455.68 o 
  14   4   3      150.23      638.74    386.25 o 
  15   4   3        7.64      265.64    390.59 o 
  16   4   3      689.02     1465.69    887.38 o 
 -18   5   3       93.84      465.95    318.69 o 
 -17   5   3      151.61      673.67    449.06 o 
 -16   5   3      546.28      919.39    460.19 o 
 -15   5   3      238.35      254.19    293.34 o 
 -14   5   3     2107.16     1774.31    533.27 o 
 -13   5   3      498.72      484.07    320.80 o 
 -12   5   3        8.37      488.31    248.32 o 
 -11   5   3       41.98      514.27    295.42 o 
 -10   5   3      741.00      558.89    313.47 o 
  -9   5   3     1212.84      729.25    246.42 o 
  -8   5   3     7428.26     7431.97    457.72 o 
  -7   5   3    10197.43    11068.28    790.08 o 
  -6   5   3      355.81      374.98    106.42 o 
  -5   5   3     2019.28     2267.99    342.11 o 
  -4   5   3    10919.26    11458.08    443.08 o 
  -3   5   3     6109.86     6273.02    268.74 o 
  -2   5   3     1150.80     1313.63    115.24 o 
  -1   5   3    28773.11    30260.62    498.70 o 
   0   5   3       86.55      127.03    161.17 o 
   1   5   3     1666.20     1797.24    119.54 o 
   2   5   3     2939.03     2633.17    151.26 o 
   3   5   3     4201.02     4014.90    202.42 o 
   4   5   3     5532.63     5310.78    252.68 o 
   5   5   3      607.86      908.66    276.03 o 
   6   5   3     1956.26     2137.03    389.21 o 
   7   5   3     4031.11     4515.76    477.73 o 
   8   5   3      533.69      770.00    337.06 o 
   9   5   3     3670.34     3405.81    591.28 o 
  10   5   3        3.03       94.01    281.48 o 
  11   5   3     1199.32     1162.67    350.92 o 
  12   5   3      552.35      227.36    311.21 o 
  13   5   3      552.02      830.70    381.95 o 
  14   5   3       14.08      327.57    308.23 o 
  15   5   3      132.91      272.06    410.34 o 
  16   5   3        1.21      484.39    397.70 o 
 -18   6   3      104.97      452.53    328.24 o 
 -17   6   3      128.49      181.60    285.75 o 
 -16   6   3      306.38      495.66    417.79 o 
 -15   6   3      184.88      536.65    401.94 o 
 -14   6   3     1947.74     1543.92    445.26 o 
 -13   6   3      136.22      153.98    308.88 o 
 -12   6   3     2140.38     2311.04    494.67 o 
 -11   6   3        5.36      141.57    210.56 o 
 -10   6   3      125.19      239.20    177.06 o 
  -9   6   3      918.76      889.21    244.65 o 
  -8   6   3     4669.54     4658.81    417.83 o 
  -7   6   3    18139.70    17544.34    726.73 o 
  -6   6   3    41726.95    41148.66    941.98 o 
  -5   6   3    10976.25    11656.25    555.42 o 
  -4   6   3    48786.04    47091.30    918.52 o 
  -3   6   3     3747.91     3663.22    234.09 o 
  -2   6   3    40504.61    40958.67    558.09 o 
  -1   6   3    21125.89    20432.26    593.26 o 
   0   6   3      955.53      508.41    193.14 o 
   1   6   3       80.32      163.46     46.21 o 
   2   6   3    16104.67    15540.71    486.16 o 
   3   6   3     3810.23     3777.94    212.53 o 
   4   6   3       17.76      165.92     79.38 o 
   5   6   3     4311.36     4740.56    346.83 o 
   6   6   3    11174.76    10453.45    524.35 o 
   7   6   3     1239.21     1375.52    280.32 o 
   8   6   3    16948.98    15826.66    901.35 o 
   9   6   3      792.36      413.28    270.94 o 
  10   6   3     7317.49     7482.05    896.11 o 
  11   6   3     1133.94     1065.98    397.68 o 
  12   6   3      773.30      482.89    355.13 o 
  13   6   3      604.16      336.22    290.66 o 
  14   6   3       14.33      839.23    346.57 o 
  15   6   3        5.28      767.84    448.63 o 
  16   6   3      275.52      613.95    477.00 o 
 -18   7   3      395.66      570.22    373.34 o 
 -17   7   3      109.21      611.60    318.60 o 
 -16   7   3      643.00     1002.58    488.97 o 
 -15   7   3      124.34      469.91    424.27 o 
 -14   7   3     3605.52     4320.03    561.10 o 
 -13   7   3     3135.40     2549.34    472.40 o 
 -12   7   3     3072.17     2735.81    477.08 o 
 -11   7   3      625.25      557.26    196.14 o 
 -10   7   3     6984.39     7531.17    575.61 o 
  -9   7   3     3356.70     3341.64    482.89 o 
  -8   7   3     3083.96     3008.51    399.94 o 
  -7   7   3     9852.26    10370.24    520.63 o 
  -6   7   3     4346.84     4071.55    393.87 o 
  -5   7   3    31712.41    32257.95    903.66 o 
  -4   7   3    11633.03    12697.30    545.26 o 
  -3   7   3    39624.43    41410.57    753.80 o 
  -2   7   3    10214.43    10882.83    434.20 o 
  -1   7   3      527.00      479.66    124.39 o 
   0   7   3     2273.39     2301.92    175.05 o 
   1   7   3    18270.10    17792.48    437.06 o 
   2   7   3     1177.99     1417.40    373.22 o 
   3   7   3    34984.02    35577.44    657.40 o 
   4   7   3     2841.95     2676.19    207.09 o 
   5   7   3      196.61      297.51    118.64 o 
   6   7   3     6710.10     6180.96    517.53 o 
   7   7   3     4001.20     3950.89    393.00 o 
   8   7   3      195.78      660.64    232.63 o 
   9   7   3     8873.24     9297.47    753.10 o 
  10   7   3      450.27      441.65    477.79 o 
  11   7   3     2471.56     1330.82    483.58 o 
  12   7   3      320.65      477.50    292.36 o 
  13   7   3        1.81      410.14    351.56 o 
  14   7   3        2.82      404.79    383.66 o 
  15   7   3      742.40      686.73    335.53 o 
  16   7   3      104.71     -132.81    436.05 o 
 -17   8   3        5.91      218.15    242.39 o 
 -16   8   3      806.69      914.67    388.86 o 
 -15   8   3     2752.15     2723.73    604.09 o 
 -14   8   3      266.14      672.27    293.54 o 
 -13   8   3      426.28      339.14    225.63 o 
 -12   8   3      100.79      411.49    263.13 o 
 -11   8   3      261.91      422.00    169.34 o 
 -10   8   3      129.06      351.55    219.75 o 
  -9   8   3      489.69      430.93    189.99 o 
  -8   8   3      367.61      353.60    176.95 o 
  -7   8   3      396.35      517.02    165.35 o 
  -6   8   3     1640.67     1955.98    304.04 o 
  -5   8   3     8295.77     8240.94    460.38 o 
  -4   8   3      374.87      785.33    184.25 o 
  -3   8   3     3188.39     3525.47    261.76 o 
  -2   8   3      272.31      339.10    103.79 o 
  -1   8   3    18403.93    19083.90    662.16 o 
   0   8   3     1069.01      937.61    141.67 o 
   1   8   3     1800.33     1472.65    195.11 o 
   2   8   3     4208.97     4504.60    266.68 o 
   3   8   3     1645.40     1967.79    223.44 o 
   4   8   3      660.82      563.51    130.42 o 
   5   8   3    27463.70    27302.89    778.19 o 
   6   8   3      595.82      411.05    158.06 o 
   7   8   3     2689.82     2814.57    370.95 o 
   8   8   3     2301.50     2296.87    405.16 o 
   9   8   3     3935.57     3464.39    500.19 o 
  10   8   3       20.71      376.90    279.81 o 
  11   8   3        9.36      386.22    294.24 o 
  12   8   3      400.60      373.73    301.17 o 
  13   8   3      343.44      614.93    247.04 o 
  14   8   3      327.17      624.43    400.79 o 
  15   8   3       17.03     -166.45    416.10 o 
 -17   9   3       11.77      757.76    437.42 o 
 -16   9   3       19.37      353.99    449.97 o 
 -15   9   3      214.23      593.56    276.20 o 
 -14   9   3     1018.66     1008.15    404.14 o 
 -13   9   3     4127.30     3745.60    535.78 o 
 -12   9   3     2028.17     1669.26    353.07 o 
 -11   9   3     2729.90     2608.10    541.02 o 
 -10   9   3      371.66      568.62    209.69 o 
  -9   9   3     3817.89     3257.41    396.50 o 
  -8   9   3     2118.39     1857.41    382.43 o 
  -7   9   3       39.31      208.25    163.56 o 
  -6   9   3     4267.26     4719.45    424.46 o 
  -5   9   3     1020.18      961.57    208.97 o 
  -4   9   3      580.36      442.97    130.43 o 
  -3   9   3     2533.31     2188.70    223.32 o 
  -2   9   3      168.15      310.44    125.35 o 
  -1   9   3    10427.26    10116.48    549.80 o 
   0   9   3      387.72      344.48    150.85 o 
   1   9   3    52564.98    53696.87    824.01 o 
   2   9   3     2344.60     2127.67    215.55 o 
   3   9   3    56028.06    57593.75   1202.15 o 
   4   9   3      320.95      226.24     75.37 o 
   5   9   3     7765.06     7338.28    457.07 o 
   6   9   3       46.36      198.94    123.83 o 
   7   9   3      225.58      270.21    137.29 o 
   8   9   3     1029.15      737.18    345.73 o 
   9   9   3     2949.15     3241.74    499.45 o 
  10   9   3      147.58      165.24    260.14 o 
  11   9   3      751.10      702.65    292.51 o 
  12   9   3      471.53      425.92    409.93 o 
  13   9   3        0.39      332.83    392.96 o 
  14   9   3       24.76      287.19    388.48 o 
  15   9   3      129.39      420.34    347.31 o 
 -17  10   3      394.40      986.24    464.07 o 
 -16  10   3      123.70      417.32    276.22 o 
 -15  10   3      416.35      351.21    333.84 o 
 -14  10   3      216.25      158.39    257.63 o 
 -13  10   3      318.87      289.38    253.68 o 
 -12  10   3      954.42     1580.30    395.96 o 
 -11  10   3       20.48      385.17    215.95 o 
 -10  10   3     8882.13     8962.68    749.75 o 
  -9  10   3     6800.83     6622.82    563.11 o 
  -8  10   3     1431.07     1199.05    288.22 o 
  -7  10   3     5003.07     5127.94    435.82 o 
  -6  10   3      117.81      347.19    196.60 o 
  -5  10   3       91.35      194.53    117.20 o 
  -4  10   3      826.58      579.27    136.75 o 
  -3  10   3      224.04      249.25    104.25 o 
  -2  10   3      217.70      140.79     95.25 o 
  -1  10   3     7467.52     7647.53    535.21 o 
   0  10   3    12155.03    12218.68    582.19 o 
   1  10   3     7335.80     7365.97    323.29 o 
   2  10   3     7229.40     6836.60    406.21 o 
   3  10   3      686.29      567.30    165.06 o 
   4  10   3     6696.38     6872.72    387.12 o 
   5  10   3     2144.76     2065.35    318.37 o 
   6  10   3        4.35      153.67    123.38 o 
   7  10   3      330.46      428.71    144.88 o 
   8  10   3      259.12      336.13    149.98 o 
   9  10   3       35.89      216.06    191.20 o 
  10  10   3     1299.69     1042.84    380.89 o 
  11  10   3     3469.15     4171.39    680.92 o 
  12  10   3        1.33      -30.84    327.37 o 
  13  10   3      429.96      780.64    348.58 o 
  14  10   3      255.89      449.58    292.23 o 
  15  10   3      206.15      493.52    334.83 o 
 -16  11   3       45.39      304.02    220.90 o 
 -15  11   3      350.55      857.26    367.05 o 
 -14  11   3       30.23      404.25    274.50 o 
 -13  11   3       46.11      635.10    211.30 o 
 -12  11   3     3955.24     4636.62    588.55 o 
 -11  11   3      211.60      180.47    184.36 o 
 -10  11   3     1658.83     1262.57    328.03 o 
  -9  11   3     1728.12     1602.17    321.89 o 
  -8  11   3     4267.12     5089.63    489.52 o 
  -7  11   3      377.10      549.64    228.43 o 
  -6  11   3       12.83     -119.68    213.37 o 
  -5  11   3       80.67      345.67    139.61 o 
  -4  11   3       47.64      200.46    121.48 o 
  -3  11   3     2386.67     2564.62    291.37 o 
  -2  11   3     2424.30     2248.94    236.89 o 
  -1  11   3     2566.48     2369.60    353.64 o 
   0  11   3     2034.93     1815.61    297.65 o 
   1  11   3     6190.20     5881.64    429.58 o 
   2  11   3     2474.51     2268.86    214.45 o 
   3  11   3     3197.55     3138.58    379.98 o 
   4  11   3     1109.39     1066.90    233.22 o 
   5  11   3      566.74      344.38    128.99 o 
   6  11   3      139.95      192.12    138.16 o 
   7  11   3        6.16      263.82    132.66 o 
   8  11   3       73.69      388.66    173.72 o 
   9  11   3      432.95      362.15    241.05 o 
  10  11   3      299.05      770.53    377.92 o 
  11  11   3       15.43      181.90    259.48 o 
  12  11   3      986.64      847.49    303.08 o 
  13  11   3      319.03      823.96    399.20 o 
  14  11   3      258.84      460.50    336.55 o 
 -16  12   3        2.25      412.16    269.49 o 
 -15  12   3       94.05      447.58    293.06 o 
 -14  12   3      131.01      410.31    199.05 o 
 -13  12   3      216.41      303.45    231.83 o 
 -12  12   3       96.19      183.41    205.01 o 
 -11  12   3      126.26      339.73    212.33 o 
 -10  12   3     1027.47      859.31    200.77 o 
  -9  12   3     2059.92     2301.12    390.02 o 
  -8  12   3      515.47      303.04    177.57 o 
  -7  12   3     8413.71     9069.14    587.07 o 
  -6  12   3     3926.59     4077.35    426.84 o 
  -5  12   3     5012.79     5163.30    453.14 o 
  -4  12   3    12004.05    12287.00    565.75 o 
  -3  12   3     3061.47     2965.83    375.68 o 
  -2  12   3     4173.45     4177.64    343.20 o 
  -1  12   3       31.36       31.57     87.58 o 
   0  12   3      822.10      709.90    180.01 o 
   1  12   3      445.93      333.66    102.16 o 
   2  12   3     1249.39     1229.77    146.71 o 
   3  12   3      141.51      201.16     88.92 o 
   4  12   3        0.68      285.36    129.60 o 
   5  12   3      824.38      761.52    174.67 o 
   6  12   3     2007.22     2058.61    357.89 o 
   7  12   3      612.18      330.74    173.56 o 
   8  12   3     2921.30     3443.74    526.75 o 
   9  12   3      654.95      620.05    249.33 o 
  10  12   3     2122.81     1611.66    452.22 o 
  11  12   3     1001.46     1054.64    327.40 o 
  12  12   3      303.23      699.88    390.12 o 
  13  12   3      451.93      776.75    507.39 o 
  14  12   3      106.09      380.38    384.45 o 
 -15  13   3      448.91      509.19    228.38 o 
 -14  13   3      192.14      589.61    248.08 o 
 -13  13   3       13.94      322.57    247.05 o 
 -12  13   3      827.66      743.58    295.70 o 
 -11  13   3      102.61      342.73    218.45 o 
 -10  13   3     2610.88     2592.74    406.27 o 
  -9  13   3     5332.29     5773.52    549.90 o 
  -8  13   3     9751.64     9680.07    764.92 o 
  -7  13   3      518.38      556.44    160.41 o 
  -6  13   3     1354.77     1106.07    256.60 o 
  -5  13   3     1556.79     1589.12    310.83 o 
  -4  13   3      189.46      353.96    168.78 o 
  -3  13   3     2794.64     2649.19    405.59 o 
  -2  13   3     3074.21     3071.30    366.17 o 
  -1  13   3     1111.81      767.75    167.30 o 
   0  13   3     2155.39     1873.77    337.59 o 
   1  13   3      228.91      200.83     96.26 o 
   2  13   3     1199.78      852.48    158.26 o 
   3  13   3       25.78      108.32    105.03 o 
   4  13   3     1719.78     1996.55    339.20 o 
   5  13   3      804.48      796.00    242.00 o 
   6  13   3      679.31      744.33    167.24 o 
   7  13   3      105.21      365.53    179.98 o 
   8  13   3       21.00      327.63    161.15 o 
   9  13   3      622.82      955.39    303.87 o 
  10  13   3      476.18      503.09    385.81 o 
  11  13   3      292.15     1165.09    588.15 o 
  12  13   3     1465.48     1247.54    422.49 o 
  13  13   3      247.81      577.57    512.39 o 
 -15  14   3       16.32      463.50    213.45 o 
 -14  14   3        9.05      563.24    292.78 o 
 -13  14   3      127.28      173.83    266.38 o 
 -12  14   3      125.64      454.29    253.42 o 
 -11  14   3      158.18      533.68    227.07 o 
 -10  14   3      506.36      463.41    294.66 o 
  -9  14   3       32.63      245.28    231.33 o 
  -8  14   3     1501.92     1713.93    374.93 o 
  -7  14   3      112.85      316.28    185.85 o 
  -6  14   3     3938.27     3813.60    478.53 o 
  -5  14   3     2164.56     2084.43    363.25 o 
  -4  14   3    11467.20    11723.81    667.42 o 
  -3  14   3     1885.17     2174.14    339.63 o 
  -2  14   3     3371.43     3351.26    417.64 o 
  -1  14   3     3547.59     3095.38    379.65 o 
   0  14   3     4033.67     4587.44    517.94 o 
   1  14   3     1058.92      972.95    234.43 o 
   2  14   3     1958.15     2007.81    349.50 o 
   3  14   3      297.53      102.23     74.97 o 
   4  14   3     3898.80     3879.79    429.63 o 
   5  14   3      344.59      521.85    201.98 o 
   6  14   3     4069.67     3797.72    527.49 o 
   7  14   3      213.18      511.29    194.45 o 
   8  14   3     3500.43     4618.55    553.87 o 
   9  14   3       63.60      206.36    349.77 o 
  10  14   3      608.77     1263.27    471.33 o 
  11  14   3        8.14      333.68    440.40 o 
  12  14   3      142.93      412.59    444.34 o 
  13  14   3       12.82      515.57    597.04 o 
 -14  15   3      736.09     1045.92    340.17 o 
 -13  15   3        3.44      139.81    244.36 o 
 -12  15   3      170.28      530.76    279.89 o 
 -11  15   3        5.60      119.95    220.06 o 
 -10  15   3       99.52      279.39    205.04 o 
  -9  15   3      286.61      228.98    228.65 o 
  -8  15   3      233.89      434.11    242.97 o 
  -7  15   3      311.68      441.84    213.20 o 
  -6  15   3        1.80      164.35    219.60 o 
  -5  15   3     5063.69     5867.38    532.75 o 
  -4  15   3      188.47      419.92    198.30 o 
  -3  15   3     6740.83     6463.64    507.11 o 
  -2  15   3       14.98      213.62    126.20 o 
  -1  15   3     1415.42      988.79    262.15 o 
   0  15   3      717.92      553.14    159.47 o 
   1  15   3       26.17      283.27     98.59 o 
   2  15   3        7.25      274.83    117.29 o 
   3  15   3      150.95      243.07    151.94 o 
   4  15   3     3284.05     3562.77    482.72 o 
   5  15   3      875.30      522.75    356.29 o 
   6  15   3     3921.25     3681.47    555.26 o 
   7  15   3     1098.29      874.26    359.69 o 
   8  15   3      244.60      647.36    427.34 o 
   9  15   3     1794.26     2019.53    595.45 o 
  10  15   3       12.95      115.30    400.54 o 
  11  15   3      514.06     1356.62    663.67 o 
  12  15   3       80.96      560.54    356.23 o 
 -14  16   3       19.17       56.65    311.52 o 
 -13  16   3      492.92      430.98    281.66 o 
 -12  16   3      194.29      143.16    333.36 o 
 -11  16   3      269.97      301.85    184.11 o 
 -10  16   3      132.85      638.05    265.72 o 
  -9  16   3       15.86      104.27    241.70 o 
  -8  16   3      203.89      285.66    205.08 o 
  -7  16   3       12.41       86.74    244.32 o 
  -6  16   3        0.09       45.13    180.45 o 
  -5  16   3      871.87      962.82    259.76 o 
  -4  16   3       29.05      368.51    200.48 o 
  -3  16   3     2198.32     2203.23    396.03 o 
  -2  16   3        7.94      330.47    192.33 o 
  -1  16   3     6827.39     7461.66    619.12 o 
   0  16   3     2085.33     1661.27    318.53 o 
   1  16   3      896.21      474.22    160.87 o 
   2  16   3      235.02      482.57    182.69 o 
   3  16   3      481.84      300.64    233.07 o 
   4  16   3      536.57      517.30    232.55 o 
   5  16   3     5150.32     6559.42    663.09 o 
   6  16   3       15.55      343.88    223.20 o 
   7  16   3     1957.05     2399.74    636.36 o 
   8  16   3      282.44      804.42    357.21 o 
   9  16   3      628.32      697.25    549.50 o 
  10  16   3        5.73      381.23    430.35 o 
  11  16   3       39.90      646.27    416.83 o 
  12  16   3       49.43      648.76    403.61 o 
 -13  17   3       17.62      743.03    300.45 o 
 -12  17   3      264.10      647.21    300.72 o 
 -11  17   3      403.02      747.68    309.47 o 
 -10  17   3       33.85      396.63    213.00 o 
  -9  17   3       71.44      418.51    271.09 o 
  -8  17   3       29.22      287.77    249.19 o 
  -7  17   3      373.02      409.29    257.01 o 
  -6  17   3        2.06      255.44    204.64 o 
  -5  17   3      533.55      828.91    279.24 o 
  -4  17   3       31.93      132.28    180.80 o 
  -3  17   3      175.05      184.65    185.10 o 
  -2  17   3       84.52      182.37    139.33 o 
  -1  17   3      415.36      624.18    269.02 o 
   0  17   3      322.39      119.44    237.26 o 
   1  17   3     1082.21     1021.56    303.97 o 
   2  17   3      354.76      388.39    227.43 o 
   3  17   3     1100.88      750.44    249.96 o 
   4  17   3      141.83      658.64    531.21 o 
   5  17   3      290.12      692.88    279.14 o 
   6  17   3       17.00      565.67    256.27 o 
   7  17   3       27.28      337.94    337.75 o 
   8  17   3       47.72      545.00    529.12 o 
   9  17   3      189.39      435.82    465.94 o 
  10  17   3        8.49      552.70    339.62 o 
  11  17   3       43.14      419.64    436.23 o 
 -12  18   3      101.23      147.18    312.89 o 
 -11  18   3       90.97      415.14    375.94 o 
 -10  18   3      373.63      252.30    260.83 o 
  -9  18   3       17.71       27.85    293.38 o 
  -8  18   3      499.20      246.92    306.48 o 
  -7  18   3      143.07      197.87    193.50 o 
  -6  18   3        6.09      227.40    186.27 o 
  -5  18   3      258.39      401.78    178.87 o 
  -4  18   3      416.59      613.40    207.63 o 
  -3  18   3      296.00      463.21    188.23 o 
  -2  18   3        1.57      444.33    187.55 o 
  -1  18   3      893.78     1040.24    388.97 o 
   0  18   3      250.88      220.59    200.19 o 
   1  18   3      743.17      665.62    267.87 o 
   2  18   3      225.05      266.86    222.26 o 
   3  18   3      351.10      514.54    252.38 o 
   4  18   3      545.01      851.45    384.38 o 
   5  18   3     1444.99     1610.61    522.99 o 
   6  18   3       19.39      406.53    322.91 o 
   7  18   3      450.15      519.33    400.13 o 
   8  18   3        0.68      226.18    346.29 o 
   9  18   3       34.55      357.89    377.51 o 
  10  18   3       99.26      637.28    449.14 o 
 -11  19   3       20.21      977.34    372.81 o 
 -10  19   3      130.99      486.81    285.96 o 
  -9  19   3       64.80      528.58    316.05 o 
  -8  19   3      390.38      511.62    332.30 o 
  -7  19   3      419.26      446.81    244.62 o 
  -6  19   3       25.19      605.05    287.05 o 
  -5  19   3      245.26      298.91    201.11 o 
  -4  19   3        5.26      262.09    298.55 o 
  -3  19   3     1830.33     1519.96    283.50 o 
  -2  19   3      516.36      895.51    327.79 o 
  -1  19   3      740.38      884.09    362.07 o 
   0  19   3        1.37      369.01    214.28 o 
   1  19   3      312.96      509.70    265.65 o 
   2  19   3      272.54      374.10    196.09 o 
   3  19   3      575.00      259.01    281.09 o 
   4  19   3       62.99      473.63    321.05 o 
   5  19   3      255.75      337.80    431.49 o 
   6  19   3       60.18      729.44    350.83 o 
   7  19   3       64.84      353.12    471.15 o 
   8  19   3       19.39      224.61    582.92 o 
   9  19   3        0.91      772.80    422.64 o 
 -10  20   3      321.98      580.59    289.80 o 
  -9  20   3      365.94      603.26    350.36 o 
  -8  20   3      246.13      432.44    454.05 o 
  -7  20   3      601.66      323.29    399.29 o 
  -6  20   3        2.38        9.50    364.12 o 
  -5  20   3      187.85      224.12    385.13 o 
  -4  20   3       82.44      411.78    267.56 o 
  -3  20   3      252.92      362.13    279.15 o 
  -2  20   3      205.03      329.80    291.27 o 
  -1  20   3       15.01      286.46    229.01 o 
   0  20   3      234.97      245.28    191.42 o 
   1  20   3      318.25      186.22    238.29 o 
   2  20   3       13.71      310.55    335.93 o 
   3  20   3       12.31       68.84    260.22 o 
   4  20   3      188.66      908.27    567.08 o 
   5  20   3        9.52      640.90    389.97 o 
   6  20   3        7.83      641.93    299.76 o 
   7  20   3        1.11      366.84    560.59 o 
   8  20   3      154.05      454.29    468.31 o 
  -8  21   3      700.53     1314.91    485.81 o 
  -7  21   3       11.63      179.54    457.86 o 
  -6  21   3      320.06      632.76    314.18 o 
  -5  21   3      182.06      457.45    288.46 o 
  -4  21   3       87.78      523.79    331.99 o 
  -3  21   3      101.13      604.86    319.90 o 
  -2  21   3       64.90      540.36    415.97 o 
  -1  21   3        4.77      662.84    318.56 o 
   0  21   3      314.40      449.84    193.09 o 
   1  21   3        3.94      581.21    403.90 o 
   2  21   3       95.11      525.82    404.53 o 
   3  21   3        1.01      420.08    374.99 o 
   4  21   3        2.05      278.73    324.44 o 
   5  21   3        2.08      382.27    357.61 o 
   6  21   3       54.53      483.94    280.30 o 
  -6  22   3       54.12     1037.39    398.04 o 
  -5  22   3      211.60      186.94    374.21 o 
  -4  22   3      285.15      314.51    322.24 o 
  -3  22   3      103.82      504.91    362.75 o 
  -2  22   3      257.95      200.70    294.52 o 
  -1  22   3       88.30      156.54    232.97 o 
   0  22   3      279.77      487.19    304.78 o 
   1  22   3       11.50      583.77    495.14 o 
   2  22   3      124.47     -303.74    587.42 o 
   3  22   3       58.90      550.55    341.08 o 
   4  22   3      364.19      625.08    566.61 o 
  -3  23   3       60.10      218.49    293.65 o 
  -2  23   3       20.84      193.06    381.73 o 
  -1  23   3      229.27      312.44    510.78 o 
   0  23   3       26.45      624.62    405.18 o 
   1  23   3       10.16      175.85    539.15 o 
 -19   0   4      532.10      668.19    430.30 o 
 -18   0   4       63.79      478.08    624.43 o 
 -17   0   4      495.80      951.27    370.75 o 
 -16   0   4      493.05      292.70    663.45 o 
 -15   0   4     1569.95     1404.96    697.60 o 
 -14   0   4      648.52      551.25    995.18 o 
 -13   0   4     1829.20     1165.92    751.26 o 
 -12   0   4     8619.73     7312.60   1785.47 o 
 -11   0   4    24687.26    23825.72   2385.50 o 
 -10   0   4    36389.47    37441.12   2566.00 o 
  -9   0   4    15524.31    15191.35   1190.50 o 
  -8   0   4     3432.31     3043.98    583.38 o 
  -7   0   4     1100.35     1133.21    635.31 o 
  -6   0   4      198.65      300.02    289.76 o 
  -5   0   4    38193.34    38763.29   1089.89 o 
  -4   0   4     4995.22     4800.83    355.22 o 
  -3   0   4    34325.63    33646.13    490.73 o 
  -2   0   4     1666.49     1400.45    167.49 o 
  -1   0   4    42936.15    41201.75    490.41 o 
   0   0   4   538287.31   520909.81   7153.20 o 
   1   0   4       45.42      112.46    116.29 o 
   2   0   4   190333.69   193443.73   3344.09 o 
   3   0   4     2425.24     2766.01    487.83 o 
   4   0   4   115614.60   109191.48   3770.94 o 
   5   0   4      383.74      800.04    575.64 o 
   6   0   4     3714.46     4049.01    839.07 o 
   7   0   4     1153.88     1053.72    546.37 o 
   8   0   4     5700.36     5536.90   1131.77 o 
   9   0   4       27.06      434.17    482.95 o 
  10   0   4     7533.75     7663.84   1302.51 o 
  11   0   4     1354.00     1839.13   1073.23 o 
  12   0   4     2056.40     2287.93   1009.81 o 
  13   0   4      178.51       -9.76    678.09 o 
  14   0   4       93.50      229.28    678.09 o 
  15   0   4       13.73     2487.94   1131.77 o 
  16   0   4      698.69      561.01    678.09 o 
 -19   1   4        2.61      410.57    311.28 o 
 -18   1   4      374.77      164.95    382.52 o 
 -17   1   4        0.22      592.13    374.99 o 
 -16   1   4      356.52      363.49    665.89 o 
 -15   1   4        2.53       47.16    275.08 o 
 -14   1   4        7.68      438.38    424.59 o 
 -13   1   4      687.90     1231.74    531.09 o 
 -12   1   4      221.87      489.05    420.79 o 
 -11   1   4     2687.45     2130.85    678.09 o 
 -10   1   4       36.37      147.01    171.87 o 
  -9   1   4     7155.56     7246.53    650.93 o 
  -8   1   4     2254.57     2310.33    443.79 o 
  -7   1   4      259.49      198.14    201.85 o 
  -6   1   4    18240.54    19479.35    526.63 o 
  -5   1   4      275.21      379.76     97.55 o 
  -4   1   4    15554.39    15435.68    377.81 o 
  -3   1   4     3925.87     3848.07    128.26 o 
  -2   1   4     1539.77     1396.70     95.33 o 
  -1   1   4      425.61      462.39     74.00 o 
   0   1   4     3747.41     3582.65    157.57 o 
   1   1   4      870.62      737.89    119.86 o 
   2   1   4    37803.70    39130.70    991.91 o 
   3   1   4    34378.45    34011.57    975.52 o 
   4   1   4     2238.32     2256.52    516.58 o 
   5   1   4     5957.21     5852.75    656.96 o 
   6   1   4     3467.82     3129.83    537.59 o 
   7   1   4      134.36       78.05    240.95 o 
   8   1   4      169.69      265.87    334.60 o 
   9   1   4     3198.92     3391.63    824.44 o 
  10   1   4     1917.22     1238.25    582.12 o 
  11   1   4     1742.05     1565.05    712.23 o 
  12   1   4     1276.27     1413.63    575.76 o 
  13   1   4       17.43      771.19    543.26 o 
  14   1   4      240.59      269.75    668.33 o 
  15   1   4        0.13      185.66    975.66 o 
  16   1   4       47.49      515.21    471.22 o 
 -19   2   4      191.04      700.35    439.33 o 
 -18   2   4        8.54      234.60    294.03 o 
 -17   2   4      112.48      340.51    281.29 o 
 -16   2   4      372.58      717.35    312.82 o 
 -15   2   4     1972.87     2185.04    599.66 o 
 -14   2   4      171.23      344.60    209.79 o 
 -13   2   4     2870.46     2670.97    490.70 o 
 -12   2   4     2637.37     2247.21    573.02 o 
 -11   2   4    20614.94    21094.27   1083.03 o 
 -10   2   4    15608.94    13846.50    981.29 o 
  -9   2   4    30311.71    31613.92   1040.11 o 
  -8   2   4     1008.88     1011.44    313.51 o 
  -7   2   4     4880.54     5028.23    425.67 o 
  -6   2   4    14192.21    13709.77    501.91 o 
  -5   2   4     3901.18     3682.42    204.60 o 
  -4   2   4    12134.85    11806.37    275.84 o 
  -3   2   4    50449.01    51216.57    434.56 o 
  -2   2   4     5679.27     5816.11    166.54 o 
  -1   2   4     3721.83     4024.81    142.64 o 
   0   2   4      298.59      327.21     65.88 o 
   1   2   4        7.86      111.42     71.49 o 
   2   2   4    67187.14    64885.42    901.97 o 
   3   2   4     5600.39     6032.20    362.23 o 
   4   2   4    51336.07    53211.52   1620.56 o 
   5   2   4     7144.23     7556.63    748.82 o 
   6   2   4      198.96      195.91    302.62 o 
   7   2   4     2781.23     2962.56    594.85 o 
   8   2   4     2880.97     2180.97    575.64 o 
   9   2   4     2768.56     2710.79    658.61 o 
  10   2   4     4806.41     6570.09   1045.04 o 
  11   2   4       32.01      236.30    471.98 o 
  12   2   4      650.32     1107.94    765.90 o 
  13   2   4       31.79      602.75    514.13 o 
  14   2   4      116.52      417.75    516.05 o 
  15   2   4      290.36      453.41    532.32 o 
  16   2   4      332.96      684.13    464.64 o 
 -19   3   4        7.14      445.35    412.71 o 
 -18   3   4      970.43      485.04    360.10 o 
 -17   3   4        0.84      216.70    315.74 o 
 -16   3   4      405.70      868.70    357.60 o 
 -15   3   4      234.24      571.60    262.30 o 
 -14   3   4      341.76      202.98    231.60 o 
 -13   3   4     2271.71     2004.97    483.00 o 
 -12   3   4     1990.24     1713.32    316.80 o 
 -11   3   4     6953.31     6625.82    627.05 o 
 -10   3   4     6594.48     5998.96    550.18 o 
  -9   3   4     8492.24     8623.44    567.17 o 
  -8   3   4    19929.27    19653.23    773.09 o 
  -7   3   4    21812.38    21288.44    713.61 o 
  -6   3   4    20211.28    18659.07    541.45 o 
  -5   3   4    34945.16    35364.19    510.56 o 
  -4   3   4    48628.47    48889.20    494.27 o 
  -3   3   4    68425.60    68954.71    628.95 o 
  -2   3   4      403.46      384.70     56.98 o 
  -1   3   4       75.18      125.25     47.24 o 
   0   3   4      976.04      887.64    119.20 o 
   1   3   4      115.57      222.51     80.61 o 
   2   3   4     3618.73     3607.85    208.97 o 
   3   3   4    27207.70    27330.71    670.73 o 
   4   3   4      287.50      341.04    122.67 o 
   5   3   4     1563.80     1414.71    531.74 o 
   6   3   4      972.08      787.26    328.32 o 
   7   3   4     4870.31     5554.20   1082.99 o 
   8   3   4       34.56      306.49    208.10 o 
   9   3   4    17286.72    18537.45   1467.39 o 
  10   3   4      685.31      530.72    445.89 o 
  11   3   4    10704.38    11033.02   1273.81 o 
  12   3   4     1647.67     1197.06    563.98 o 
  13   3   4       54.58      603.57    617.32 o 
  14   3   4      282.32      284.78    346.03 o 
  15   3   4       40.55      330.00    292.95 o 
  16   3   4        1.89      359.76    383.18 o 
 -18   4   4       40.79      525.00    306.32 o 
 -17   4   4      101.41      486.52    513.61 o 
 -16   4   4       12.39      309.24    324.66 o 
 -15   4   4      146.17      543.00    310.40 o 
 -14   4   4      464.40      687.72    308.65 o 
 -13   4   4      532.78      579.05    330.30 o 
 -12   4   4     1009.00      901.26    299.31 o 
 -11   4   4     1200.06     1544.88    468.88 o 
 -10   4   4        5.06      407.49    167.66 o 
  -9   4   4     6440.52     6025.88    536.12 o 
  -8   4   4     5434.97     5600.15    451.74 o 
  -7   4   4     6091.78     6139.44    383.70 o 
  -6   4   4     4863.33     5525.22    365.41 o 
  -5   4   4     2334.05     2479.03    197.48 o 
  -4   4   4       12.17      240.68     80.23 o 
  -3   4   4    22041.12    22647.07    417.79 o 
  -2   4   4       50.27      223.88     62.77 o 
  -1   4   4     2856.34     3113.13    144.39 o 
   0   4   4     4799.58     4532.96    215.33 o 
   1   4   4    10821.34    10585.94    395.30 o 
   2   4   4     5660.24     5962.00    248.82 o 
   3   4   4       67.93      140.58     71.36 o 
   4   4   4       63.51       52.81    140.90 o 
   5   4   4        4.53       82.43    185.04 o 
   6   4   4       13.37      197.48    155.75 o 
   7   4   4       29.29       58.51    188.58 o 
   8   4   4      173.79      418.20    304.52 o 
   9   4   4      751.77      710.85    346.28 o 
  10   4   4      583.18      571.14    432.23 o 
  11   4   4      689.07      712.18    396.69 o 
  12   4   4       58.70     -291.33    351.43 o 
  13   4   4      473.07      509.47    326.23 o 
  14   4   4      139.92      490.76    328.28 o 
  15   4   4      288.04      563.23    431.86 o 
  16   4   4       23.86      119.16    362.05 o 
 -18   5   4      779.10      938.94    465.52 o 
 -17   5   4        5.07      499.61    371.36 o 
 -16   5   4        2.93      545.96    357.83 o 
 -15   5   4      124.46      -54.76    362.55 o 
 -14   5   4     1566.11     1503.45    395.67 o 
 -13   5   4     2112.23     2495.61    569.01 o 
 -12   5   4     2865.65     2901.86    431.04 o 
 -11   5   4     3965.39     3332.24    567.85 o 
 -10   5   4     6804.33     6278.95    609.29 o 
  -9   5   4      312.61      484.00    164.54 o 
  -8   5   4       86.06       94.66    138.57 o 
  -7   5   4    26135.03    26513.12    935.02 o 
  -6   5   4    13337.40    13886.75    547.51 o 
  -5   5   4    49477.47    46702.81    914.47 o 
  -4   5   4   108290.38   111364.71   1198.90 o 
  -3   5   4    95519.30    98528.10    890.07 o 
  -2   5   4     9482.29     9319.40    315.84 o 
  -1   5   4    39048.57    39757.98    466.89 o 
   0   5   4     3236.35     2859.35    283.24 o 
   1   5   4     4410.65     4373.21    172.60 o 
   2   5   4    10887.79    10869.64    453.53 o 
   3   5   4    19476.24    19766.36    679.55 o 
   4   5   4     1319.12     1429.15    176.17 o 
   5   5   4      255.66      373.17    141.06 o 
   6   5   4      934.08      990.99    270.00 o 
   7   5   4    11754.29    12438.25    697.83 o 
   8   5   4      410.00      589.87    272.45 o 
   9   5   4    14431.44    15874.06   1101.52 o 
  10   5   4        9.81      377.42    339.02 o 
  11   5   4     7474.86     7959.82   1016.29 o 
  12   5   4      107.76      658.96    361.14 o 
  13   5   4      589.53      678.97    357.72 o 
  14   5   4        3.96      449.27    364.92 o 
  15   5   4        2.52      100.78    281.76 o 
  16   5   4      157.79      305.97    348.15 o 
 -18   6   4       49.52      478.18    347.22 o 
 -17   6   4       59.24      539.05    389.79 o 
 -16   6   4     1254.52     1139.99    456.70 o 
 -15   6   4     1614.78     1856.99    532.32 o 
 -14   6   4      173.67      174.53    279.58 o 
 -13   6   4     4983.43     4292.25    664.63 o 
 -12   6   4     1470.51     1297.90    291.91 o 
 -11   6   4     9956.59     9794.82    713.98 o 
 -10   6   4     2202.20     2443.55    368.10 o 
  -9   6   4      823.66      977.19    221.61 o 
  -8   6   4     2793.70     2833.52    329.89 o 
  -7   6   4      243.92      230.27    148.38 o 
  -6   6   4      969.82      803.60    277.34 o 
  -5   6   4     3253.83     3204.10    379.87 o 
  -4   6   4    35643.08    37160.62    796.83 o 
  -3   6   4     1032.82     1312.98    160.07 o 
  -2   6   4    64614.04    64910.92    716.18 o 
  -1   6   4      422.08      279.74    103.51 o 
   0   6   4       20.28      161.38    165.35 o 
   1   6   4      712.63     1047.27    307.79 o 
   2   6   4     1786.35     1655.53    244.25 o 
   3   6   4     2664.78     2671.52    191.56 o 
   4   6   4     8074.85     7530.55    354.57 o 
   5   6   4    29080.10    29586.80    799.71 o 
   6   6   4       45.76      184.45    142.36 o 
   7   6   4    10467.84    10123.61    723.10 o 
   8   6   4      247.17      502.36    211.44 o 
   9   6   4     4386.77     4492.85    681.86 o 
  10   6   4     5191.61     5356.23    730.71 o 
  11   6   4      146.53      225.46    331.77 o 
  12   6   4      618.50      595.90    334.33 o 
  13   6   4       59.53       30.21    389.97 o 
  14   6   4       19.79       91.97    398.51 o 
  15   6   4        2.92      382.74    386.91 o 
 -18   7   4      444.97      506.82    378.68 o 
 -17   7   4      113.34      265.66    392.61 o 
 -16   7   4      401.25      428.52    397.84 o 
 -15   7   4      452.37      465.33    191.31 o 
 -14   7   4      185.48      216.99    238.83 o 
 -13   7   4     1161.78      871.94    350.07 o 
 -12   7   4      207.10      457.17    251.72 o 
 -11   7   4     6933.27     6875.16    552.57 o 
 -10   7   4       21.60      551.07    283.66 o 
  -9   7   4       16.15      222.58    157.57 o 
  -8   7   4      765.90      629.66    203.48 o 
  -7   7   4      514.81      405.39    191.77 o 
  -6   7   4     6411.04     6892.74    434.45 o 
  -5   7   4     2841.06     3215.83    386.54 o 
  -4   7   4    13954.95    13976.71    467.07 o 
  -3   7   4     1002.41      931.55    167.26 o 
  -2   7   4     6444.65     6534.53    326.50 o 
  -1   7   4     3550.35     3848.09    285.00 o 
   0   7   4     7230.92     8192.92    597.51 o 
   1   7   4      288.52      186.20    131.67 o 
   2   7   4      500.07      615.79    159.03 o 
   3   7   4     3824.78     4039.48    333.97 o 
   4   7   4     7367.24     8252.91    332.98 o 
   5   7   4     2829.21     2777.35    258.59 o 
   6   7   4    11721.27    12238.55    749.03 o 
   7   7   4      355.89      414.48    254.19 o 
   8   7   4     2759.43     2932.15    470.03 o 
   9   7   4     1839.26     1709.52    418.37 o 
  10   7   4      779.91     1043.81    359.79 o 
  11   7   4     1094.62     1048.33    430.69 o 
  12   7   4      784.19      659.43    394.18 o 
  13   7   4      607.44      395.64    316.43 o 
  14   7   4       13.99      481.01    483.19 o 
  15   7   4      249.37      693.86    417.81 o 
 -18   8   4      115.71      535.62    399.63 o 
 -17   8   4       72.86      562.88    495.52 o 
 -16   8   4      266.65      862.40    449.59 o 
 -15   8   4     1331.64     1322.13    360.51 o 
 -14   8   4      183.29       87.40    272.46 o 
 -13   8   4     4159.41     4872.98    663.35 o 
 -12   8   4     6116.78     6512.11    674.29 o 
 -11   8   4     8866.26     9963.34    795.14 o 
 -10   8   4    17078.33    17021.77    838.07 o 
  -9   8   4     2775.65     2733.36    379.02 o 
  -8   8   4     6311.54     5638.06    505.16 o 
  -7   8   4       81.96      151.00    155.39 o 
  -6   8   4      346.53      444.19    174.69 o 
  -5   8   4     4746.34     5442.11    435.69 o 
  -4   8   4      529.93      429.61    144.53 o 
  -3   8   4     6691.35     6713.29    337.08 o 
  -2   8   4      418.58      390.60    160.83 o 
  -1   8   4      532.76      601.01    100.27 o 
   0   8   4    13314.84    12243.58    763.14 o 
   1   8   4     2162.33     1878.17    257.49 o 
   2   8   4    48687.39    50836.19    951.88 o 
   3   8   4     2295.89     2104.73    258.84 o 
   4   8   4    34503.77    34490.10    753.35 o 
   5   8   4     2069.86     2018.85    211.87 o 
   6   8   4     3477.99     3459.55    351.87 o 
   7   8   4     1682.02     1456.71    355.35 o 
   8   8   4      133.80      334.98    212.52 o 
   9   8   4     2020.25     1805.47    383.68 o 
  10   8   4     3671.28     4188.23    697.35 o 
  11   8   4     1142.58     1126.50    440.69 o 
  12   8   4      405.85      953.08    417.84 o 
  13   8   4       34.02      352.31    345.53 o 
  14   8   4        9.28      -20.98    377.64 o 
  15   8   4      110.88      370.65    394.06 o 
 -17   9   4       77.25      772.93    495.02 o 
 -16   9   4        1.04      648.96    333.76 o 
 -15   9   4      330.90      571.48    296.86 o 
 -14   9   4      559.47      526.39    314.58 o 
 -13   9   4       87.84      460.30    227.18 o 
 -12   9   4     3303.40     3160.14    537.68 o 
 -11   9   4       46.16      134.67    206.98 o 
 -10   9   4      818.19      809.94    217.80 o 
  -9   9   4     9559.23     9163.32    665.94 o 
  -8   9   4     2753.45     3030.08    440.57 o 
  -7   9   4     2032.04     1871.36    325.85 o 
  -6   9   4     1795.71     2207.22    351.08 o 
  -5   9   4        0.78      247.38    110.93 o 
  -4   9   4      472.26      417.46    127.01 o 
  -3   9   4    17739.95    18282.70    556.25 o 
  -2   9   4     4941.91     4688.95    315.72 o 
  -1   9   4     1048.18     1183.34    168.64 o 
   0   9   4     2348.68     2042.67    374.43 o 
   1   9   4     6476.14     6593.18    494.86 o 
   2   9   4     4646.36     4115.59    273.28 o 
   3   9   4      299.14      203.37    107.74 o 
   4   9   4      334.31      250.21     87.76 o 
   5   9   4     1145.31      812.82    165.40 o 
   6   9   4     9450.89     8881.54    578.30 o 
   7   9   4      540.50      530.24    165.58 o 
   8   9   4     1338.51     1227.80    316.08 o 
   9   9   4      130.77      242.27    253.11 o 
  10   9   4        0.65      210.16    223.60 o 
  11   9   4      208.88      172.46    362.76 o 
  12   9   4       69.65      141.44    283.98 o 
  13   9   4      131.83      302.55    457.71 o 
  14   9   4       85.09      358.82    434.58 o 
  15   9   4      325.69      644.73    370.23 o 
 -17  10   4       15.96      723.65    320.40 o 
 -16  10   4        0.61      378.46    245.83 o 
 -15  10   4       20.59      566.63    333.40 o 
 -14  10   4       17.64      277.37    238.24 o 
 -13  10   4      371.32      238.85    255.45 o 
 -12  10   4     1347.05     1310.72    297.47 o 
 -11  10   4     4078.42     3971.28    533.69 o 
 -10  10   4     3910.56     3758.65    498.78 o 
  -9  10   4     4548.05     4495.15    487.19 o 
  -8  10   4      721.10      482.87    202.31 o 
  -7  10   4      182.63      264.89    231.79 o 
  -6  10   4       32.96      300.03    152.71 o 
  -5  10   4      700.68      878.88    196.06 o 
  -4  10   4      734.81      798.04    203.11 o 
  -3  10   4      848.85      889.28    175.38 o 
  -2  10   4    14812.67    14253.59    666.50 o 
  -1  10   4       10.06       38.38    111.68 o 
   0  10   4    21463.46    21446.45    900.51 o 
   1  10   4        7.12      -23.81    122.73 o 
   2  10   4    33715.98    33948.85   1000.69 o 
   3  10   4      521.33      526.98     95.88 o 
   4  10   4     9788.60     9752.49    638.92 o 
   5  10   4      944.86      848.80    207.15 o 
   6  10   4     1610.72     1738.04    297.47 o 
   7  10   4        1.45      191.09    154.07 o 
   8  10   4       66.54      295.03    191.52 o 
   9  10   4      368.98      138.47    273.98 o 
  10  10   4      268.29      697.29    400.56 o 
  11  10   4       50.03      496.81    212.65 o 
  12  10   4      516.58      898.05    481.84 o 
  13  10   4        1.34      630.53    342.93 o 
  14  10   4       95.32      530.38    564.62 o 
 -17  11   4      184.32      539.96    340.11 o 
 -16  11   4      298.00      727.40    435.06 o 
 -15  11   4       50.13      335.61    323.48 o 
 -14  11   4       46.19      408.02    276.90 o 
 -13  11   4      755.85      372.64    282.50 o 
 -12  11   4      400.09      431.54    231.99 o 
 -11  11   4     1543.53     1518.50    335.63 o 
 -10  11   4       58.08      339.76    270.97 o 
  -9  11   4     9342.30     9764.38    867.91 o 
  -8  11   4     4383.07     4699.23    492.82 o 
  -7  11   4     1124.59     1216.75    297.97 o 
  -6  11   4     7773.57     7853.39    566.10 o 
  -5  11   4       50.02      177.66    167.32 o 
  -4  11   4     1587.12     1528.79    233.98 o 
  -3  11   4      998.90      876.81    164.99 o 
  -2  11   4      123.49      247.80    126.94 o 
  -1  11   4      317.37      265.50     89.97 o 
   0  11   4     4414.53     3965.80    427.56 o 
   1  11   4     5795.33     5748.79    463.37 o 
   2  11   4     3429.56     3235.40    341.73 o 
   3  11   4     8369.55     7940.53    497.19 o 
   4  11   4       99.18      133.42     95.01 o 
   5  11   4     1135.62     1014.74    207.68 o 
   6  11   4     2292.61     2242.84    324.78 o 
   7  11   4        0.22      -13.29    158.03 o 
   8  11   4        8.56      173.14    167.57 o 
   9  11   4     2593.98     2586.23    479.68 o 
  10  11   4      946.82      765.49    283.37 o 
  11  11   4     1937.20     2282.71    704.09 o 
  12  11   4     1867.20     1912.30   1278.12 o 
  13  11   4        0.26     1213.73    543.91 o 
  14  11   4      176.27      573.09    499.25 o 
 -16  12   4      359.82      520.02    454.16 o 
 -15  12   4       11.43      419.05    390.51 o 
 -14  12   4        0.01      356.94    287.73 o 
 -13  12   4      271.82      532.90    276.96 o 
 -12  12   4      622.19      838.43    278.12 o 
 -11  12   4      254.08      441.70    198.31 o 
 -10  12   4      679.32     1026.71    266.39 o 
  -9  12   4     8846.00     9634.64    805.81 o 
  -8  12   4     2838.85     3278.70    438.75 o 
  -7  12   4     7228.92     7362.14    560.72 o 
  -6  12   4     3149.23     3721.39    422.05 o 
  -5  12   4     1260.89      944.05    252.84 o 
  -4  12   4      591.52      390.46    182.05 o 
  -3  12   4      173.92      264.11    163.36 o 
  -2  12   4     2237.51     2224.54    287.20 o 
  -1  12   4     2602.90     2302.25    271.75 o 
   0  12   4        1.58       99.35     73.48 o 
   1  12   4     5332.95     5172.20    669.48 o 
   2  12   4      305.78      179.53    138.71 o 
   3  12   4     2649.22     2271.57    327.02 o 
   4  12   4      117.63       81.81    105.61 o 
   5  12   4      753.70      535.74    151.55 o 
   6  12   4        1.68      137.01    111.27 o 
   7  12   4       26.86       59.26    110.84 o 
   8  12   4       47.55      210.85    129.58 o 
   9  12   4      283.69      226.51    104.43 o 
  10  12   4      435.38      826.32    442.35 o 
  11  12   4      730.03      624.54    500.90 o 
  12  12   4        6.08      324.06    450.77 o 
  13  12   4      641.33      623.61    543.93 o 
 -16  13   4        0.27      481.33    396.45 o 
 -15  13   4       37.87      132.87    284.36 o 
 -14  13   4       77.40      437.82    216.43 o 
 -13  13   4      111.25      556.69    223.95 o 
 -12  13   4      690.81      897.71    301.98 o 
 -11  13   4       80.98      303.18    174.62 o 
 -10  13   4        3.52      117.78    211.27 o 
  -9  13   4       54.77      163.09    241.65 o 
  -8  13   4      323.49      575.73    260.37 o 
  -7  13   4     1455.18     1594.23    310.84 o 
  -6  13   4     2909.46     3025.34    406.00 o 
  -5  13   4    10203.48    10294.22    601.01 o 
  -4  13   4     2415.56     2791.81    382.77 o 
  -3  13   4     7394.92     8390.87    624.31 o 
  -2  13   4     4897.28     4804.18    450.26 o 
  -1  13   4     5017.89     4149.35    395.80 o 
   0  13   4      312.46       70.02    108.23 o 
   1  13   4       83.96       71.90     58.54 o 
   2  13   4      834.27      662.78    152.62 o 
   3  13   4       47.72      161.27     91.43 o 
   4  13   4      198.09      283.05    130.33 o 
   5  13   4      829.40      629.42    187.56 o 
   6  13   4      384.72      362.00    164.50 o 
   7  13   4     1617.16     1784.96    425.91 o 
   8  13   4      267.67      335.42    481.59 o 
   9  13   4     2666.35     1903.40    608.23 o 
  10  13   4      118.23      126.96    427.36 o 
  11  13   4     1314.52     1395.20   1136.65 o 
  12  13   4       44.55      109.28    497.22 o 
  13  13   4      253.31      761.93    664.53 o 
 -15  14   4      181.42      525.71    278.06 o 
 -14  14   4      129.96      253.17    266.36 o 
 -13  14   4      564.67      957.49    295.82 o 
 -12  14   4      399.21       55.47    241.31 o 
 -11  14   4      110.55       56.36    279.90 o 
 -10  14   4       70.38      237.17    213.57 o 
  -9  14   4     1824.48     1767.71    395.94 o 
  -8  14   4      627.07      682.15    237.82 o 
  -7  14   4     2883.26     2872.14    529.91 o 
  -6  14   4       75.93      257.10    183.73 o 
  -5  14   4      980.57      879.73    228.92 o 
  -4  14   4     3314.42     3467.88    446.28 o 
  -3  14   4      603.06      890.51    235.71 o 
  -2  14   4     7375.01     7007.07    537.30 o 
  -1  14   4     2083.49     1711.00    294.13 o 
   0  14   4      282.00      107.24     82.57 o 
   1  14   4      604.08      351.41    102.49 o 
   2  14   4      228.72      280.66    125.74 o 
   3  14   4      441.20      399.18    248.46 o 
   4  14   4       23.58       68.16    159.46 o 
   5  14   4     1622.75     1976.62    430.94 o 
   6  14   4      262.67      231.70    197.96 o 
   7  14   4     2210.07     2193.19    678.09 o 
   8  14   4     1307.27      834.04    308.49 o 
   9  14   4      458.78      685.74    439.42 o 
  10  14   4     1350.74      895.58    534.00 o 
  11  14   4      192.47      703.24    402.45 o 
  12  14   4      193.35       67.26    482.25 o 
 -14  15   4      324.81      452.09    239.71 o 
 -13  15   4      143.76      364.13    192.84 o 
 -12  15   4       28.92       80.51    247.48 o 
 -11  15   4       83.99      429.22    191.21 o 
 -10  15   4       54.50      237.64    262.60 o 
  -9  15   4      144.20      319.56    233.68 o 
  -8  15   4      268.20      597.94    225.25 o 
  -7  15   4      868.05      725.02    217.44 o 
  -6  15   4      446.73      661.72    206.17 o 
  -5  15   4     1415.80     1201.14    308.07 o 
  -4  15   4      250.37      469.64    194.73 o 
  -3  15   4      448.76      444.35    203.42 o 
  -2  15   4     3680.37     4034.63    431.12 o 
  -1  15   4      364.67      342.93    155.27 o 
   0  15   4      832.91      626.39    430.72 o 
   1  15   4       28.61      328.94    209.05 o 
   2  15   4     4555.95     3722.88    434.16 o 
   3  15   4     1170.62     1028.07    225.66 o 
   4  15   4       90.75      197.55    183.81 o 
   5  15   4      783.56      962.25    297.69 o 
   6  15   4      388.22      570.20    419.72 o 
   7  15   4      251.31      467.12    371.38 o 
   8  15   4      489.13     1210.82    382.05 o 
   9  15   4      180.10      461.86    266.76 o 
  10  15   4       42.40      407.99    339.82 o 
  11  15   4      122.96      326.97    473.73 o 
  12  15   4       20.90      207.66    370.55 o 
 -14  16   4        1.58      479.78    229.01 o 
 -13  16   4      921.85     1016.81    415.19 o 
 -12  16   4      189.53      548.23    239.76 o 
 -11  16   4      589.40      759.78    252.34 o 
 -10  16   4      462.41      410.50    212.80 o 
  -9  16   4       77.98      505.42    236.51 o 
  -8  16   4      316.26      460.56    268.96 o 
  -7  16   4       31.25      126.96    231.09 o 
  -6  16   4      466.36      742.99    251.65 o 
  -5  16   4       75.74      169.15    161.98 o 
  -4  16   4     1546.63     1188.28    280.38 o 
  -3  16   4       48.02      333.03    168.55 o 
  -2  16   4      698.07      503.36    179.63 o 
  -1  16   4      186.16       86.83    307.69 o 
   0  16   4        8.30      176.32    154.81 o 
   1  16   4      511.39      578.04    198.11 o 
   2  16   4     1125.11     1129.61    305.63 o 
   3  16   4      810.47      725.24    291.32 o 
   4  16   4      102.73      399.09    197.85 o 
   5  16   4     1717.41     2435.71    687.98 o 
   6  16   4       93.02      236.40    436.56 o 
   7  16   4     1649.55     2956.92    682.60 o 
   8  16   4      196.82      793.39    351.09 o 
   9  16   4      510.38      529.05    405.38 o 
  10  16   4      265.24      834.73    382.67 o 
  11  16   4        6.38      360.01    310.27 o 
 -13  17   4       24.30      565.98    364.65 o 
 -12  17   4      723.00      593.73    231.38 o 
 -11  17   4       13.77      -12.01    225.60 o 
 -10  17   4      383.18      526.33    275.40 o 
  -9  17   4      498.87      768.72    288.95 o 
  -8  17   4      189.69      445.00    165.71 o 
  -7  17   4        1.07      285.74    185.26 o 
  -6  17   4       72.77      414.82    241.08 o 
  -5  17   4       55.94       19.88    212.28 o 
  -4  17   4       23.70      198.54    145.53 o 
  -3  17   4      829.63      612.54    273.45 o 
  -2  17   4     1108.04     1170.94    377.61 o 
  -1  17   4      699.87      777.70    270.27 o 
   0  17   4     1812.07     1544.06    326.32 o 
   1  17   4        3.32      217.29    169.26 o 
   2  17   4      518.46      428.60    250.32 o 
   3  17   4      721.83      918.31    266.04 o 
   4  17   4      650.60     1076.95    376.60 o 
   5  17   4      463.57      453.45    326.58 o 
   6  17   4     2226.18     2461.87    758.09 o 
   7  17   4       20.11      198.03    445.92 o 
   8  17   4      965.48      862.68    424.91 o 
   9  17   4        1.81      468.42    492.03 o 
  10  17   4      178.38      625.01    428.71 o 
 -12  18   4      272.56      420.19    233.93 o 
 -11  18   4       35.57      618.11    267.61 o 
 -10  18   4      327.09      480.64    291.74 o 
  -9  18   4      218.03      454.53    195.31 o 
  -8  18   4      895.42      758.70    275.12 o 
  -7  18   4       89.61      560.27    244.28 o 
  -6  18   4      418.85      317.56    225.70 o 
  -5  18   4      126.40      533.63    313.23 o 
  -4  18   4      947.85     1273.41    391.26 o 
  -3  18   4      158.84      288.56    184.68 o 
  -2  18   4     1549.25     1426.21    389.31 o 
  -1  18   4      681.48      505.12    314.69 o 
   0  18   4     3317.36     3094.60    754.06 o 
   1  18   4       51.66      167.11    255.91 o 
   2  18   4     1641.80     1209.77    405.12 o 
   3  18   4       29.00      338.45    320.52 o 
   4  18   4      299.85      593.96    330.06 o 
   5  18   4      121.80      292.76    421.46 o 
   6  18   4      975.24      927.15    516.85 o 
   7  18   4      122.50      955.19    442.03 o 
   8  18   4        2.05      378.42    319.80 o 
   9  18   4       10.89      417.15    473.48 o 
 -11  19   4      529.07      913.22    402.65 o 
 -10  19   4        0.85      805.70    292.67 o 
  -9  19   4     1323.69     1211.37    369.35 o 
  -8  19   4       43.91      530.18    323.60 o 
  -7  19   4     1163.85     1071.26    431.44 o 
  -6  19   4      211.78      403.15    213.92 o 
  -5  19   4       16.83      405.00    220.07 o 
  -4  19   4       17.51       31.16    253.12 o 
  -3  19   4       14.58      389.62    182.09 o 
  -2  19   4      132.71      412.77    278.57 o 
  -1  19   4      210.27      502.14    272.48 o 
   0  19   4      614.78      822.97    324.94 o 
   1  19   4     1906.02     1328.50    488.30 o 
   2  19   4      120.95      250.42    345.35 o 
   3  19   4      511.81      950.82    454.54 o 
   4  19   4      560.62      556.54    386.91 o 
   5  19   4      176.33      409.16    383.63 o 
   6  19   4      222.23      218.63    295.13 o 
   7  19   4       74.05      742.50    396.98 o 
   8  19   4      158.77      755.99    492.08 o 
 -10  20   4       97.09      303.88    284.89 o 
  -9  20   4      140.71      321.89    398.05 o 
  -8  20   4        6.47      513.66    331.01 o 
  -7  20   4      390.98      540.71    373.18 o 
  -6  20   4       11.33      590.42    301.60 o 
  -5  20   4       82.12      746.91    367.81 o 
  -4  20   4      271.51      383.73    301.21 o 
  -3  20   4       31.91      595.98    244.24 o 
  -2  20   4     1195.24     1310.27    468.91 o 
  -1  20   4      652.19      618.53    227.19 o 
   0  20   4      401.41      946.80    470.44 o 
   1  20   4      126.48      863.75    402.69 o 
   2  20   4       96.63      520.69    368.46 o 
   3  20   4        9.74      441.78    350.10 o 
   4  20   4       94.80      693.19    351.00 o 
   5  20   4      310.88      581.96    310.60 o 
   6  20   4      107.11      521.77    435.79 o 
   7  20   4       12.01      446.15    338.59 o 
  -8  21   4       18.15      628.68    409.51 o 
  -7  21   4      204.45      388.07    342.28 o 
  -6  21   4      310.06      107.07    339.46 o 
  -5  21   4       39.22     -219.92    399.64 o 
  -4  21   4      220.11      -90.95    367.47 o 
  -3  21   4       27.43      435.90    315.46 o 
  -2  21   4      380.60      505.27    350.33 o 
  -1  21   4       12.03      104.30    236.32 o 
   0  21   4        1.90      127.20    289.00 o 
   1  21   4      102.01      206.80    356.00 o 
   2  21   4       17.52      376.24    304.08 o 
   3  21   4       60.99      434.79    355.01 o 
   4  21   4        1.03      641.32    399.63 o 
   5  21   4        5.73      191.68    349.58 o 
   6  21   4        0.52      325.61    350.99 o 
  -6  22   4       16.87      487.78    298.13 o 
  -5  22   4      240.10      532.97    270.15 o 
  -4  22   4      101.54      420.76    351.77 o 
  -3  22   4       20.36      294.95    429.41 o 
  -2  22   4       65.70      330.87    411.36 o 
  -1  22   4       86.71      335.85    309.41 o 
   0  22   4       13.61      202.43    533.63 o 
   1  22   4      275.35      561.92    390.01 o 
   2  22   4       39.48      634.36    366.10 o 
   3  22   4        0.53      412.98    457.76 o 
   4  22   4       19.11      418.64    306.23 o 
  -2  23   4      592.87      314.22    303.33 o 
  -1  23   4      147.16      546.93    327.23 o 
 -19   1   5      398.10      429.82    372.94 o 
 -18   1   5      970.38     1043.15    431.33 o 
 -17   1   5      250.54      486.53    350.65 o 
 -16   1   5      199.02      324.67    363.49 o 
 -15   1   5      223.58      422.46    476.46 o 
 -14   1   5     3543.25     2903.62   1074.06 o 
 -13   1   5      926.33     1183.87    581.17 o 
 -12   1   5    13406.45    11055.26   1267.05 o 
 -11   1   5     8211.74     8225.80    828.43 o 
 -10   1   5    18977.82    19501.02   1002.81 o 
  -9   1   5    19971.91    20607.40    857.34 o 
  -8   1   5    20083.30    20504.35    728.14 o 
  -7   1   5      158.65      230.21    115.91 o 
  -6   1   5       30.98      139.58     94.17 o 
  -5   1   5      157.49      174.69     77.56 o 
  -4   1   5     7709.59     7595.67    329.37 o 
  -3   1   5      148.52      112.68     53.45 o 
  -2   1   5     5225.76     5488.13    169.90 o 
  -1   1   5      930.13      743.36    103.71 o 
   0   1   5     3667.85     3701.15    183.56 o 
   1   1   5    70850.00    71800.40    991.65 o 
   2   1   5    13487.37    13588.24    702.49 o 
   3   1   5   136782.22   131960.03   4365.64 o 
   4   1   5     1315.13     1417.44    447.30 o 
   5   1   5    91224.11    94070.32   2280.85 o 
   6   1   5       10.56      423.40    260.21 o 
   7   1   5     6507.59     6568.56   1068.07 o 
   8   1   5      933.38     1149.59    491.47 o 
   9   1   5     2426.13     2665.48    705.66 o 
  10   1   5      327.44      271.34    423.98 o 
  11   1   5     4319.42     4109.06    907.84 o 
  12   1   5      476.18      699.31    490.68 o 
  13   1   5      244.95      146.21    410.60 o 
  14   1   5       18.91     -150.80    455.41 o 
  15   1   5       63.25      298.32    486.08 o 
  16   1   5       42.71      694.13    606.03 o 
 -19   2   5      898.53      703.41    501.81 o 
 -18   2   5       89.49      479.39    374.65 o 
 -17   2   5     2512.27     2203.38    901.64 o 
 -16   2   5      103.26      328.46    394.01 o 
 -15   2   5      178.36      352.26    243.61 o 
 -14   2   5      903.51      880.17    421.45 o 
 -13   2   5       66.63      105.98    284.27 o 
 -12   2   5      477.21      785.66    292.75 o 
 -11   2   5     2497.06     1944.77    421.17 o 
 -10   2   5    23652.87    23272.34    961.96 o 
  -9   2   5       35.38      238.65    162.26 o 
  -8   2   5     3609.80     3200.97    347.40 o 
  -7   2   5     5885.94     5700.28    315.36 o 
  -6   2   5      279.94      336.94    117.14 o 
  -5   2   5    24665.51    24556.88    512.15 o 
  -4   2   5    15138.02    14892.80    308.21 o 
  -3   2   5    25317.64    25240.57    424.15 o 
  -2   2   5    12048.50    11755.24    270.84 o 
  -1   2   5       14.19       94.83     46.70 o 
   0   2   5    19411.12    19535.29    429.52 o 
   1   2   5       35.78      206.12    159.25 o 
   2   2   5    17131.41    16564.06    628.59 o 
   3   2   5     4076.16     4055.54    532.53 o 
   4   2   5    14284.52    13415.38   1248.85 o 
   5   2   5     7008.36     7209.89    726.87 o 
   6   2   5     6079.18     6761.71    782.47 o 
   7   2   5     2223.12     2344.33    498.82 o 
   8   2   5     1056.08      789.54    411.67 o 
   9   2   5      204.20      178.92    382.71 o 
  10   2   5     8872.52     8698.17   1206.91 o 
  11   2   5     1036.12      610.40    407.46 o 
  12   2   5     1908.94     1992.06    676.80 o 
  13   2   5      810.46      693.05    459.34 o 
  14   2   5      170.09       24.06    433.73 o 
  15   2   5      169.13      199.79    529.88 o 
 -19   3   5      144.99      302.80    348.86 o 
 -18   3   5        9.87      907.53    468.70 o 
 -17   3   5       13.53      526.93    360.95 o 
 -16   3   5      501.12      137.05    474.05 o 
 -15   3   5      137.12      273.27    228.41 o 
 -14   3   5     1077.77      988.17    418.52 o 
 -13   3   5      179.05      436.54    262.32 o 
 -12   3   5     3740.22     4384.88    512.87 o 
 -11   3   5      554.50      573.72    231.17 o 
 -10   3   5    16482.76    16991.24    773.59 o 
  -9   3   5       11.43      426.47    203.80 o 
  -8   3   5    17046.57    16350.19    775.11 o 
  -7   3   5     3217.15     3147.37    292.38 o 
  -6   3   5     2285.95     2421.71    217.04 o 
  -5   3   5    18079.76    17309.73    410.61 o 
  -4   3   5      506.32      603.51     87.64 o 
  -3   3   5     4641.22     4653.11    165.21 o 
  -2   3   5     4766.14     4849.83    164.12 o 
  -1   3   5    11208.81    10915.30    292.10 o 
   0   3   5     3380.11     3259.57    152.21 o 
   1   3   5     4032.09     3812.10    270.31 o 
   2   3   5     3960.30     3981.14    271.75 o 
   3   3   5     3930.15     3909.94    387.32 o 
   4   3   5     5403.62     5265.56    342.07 o 
   5   3   5    12773.60    12553.97    964.00 o 
   6   3   5      177.86      184.86    334.17 o 
   7   3   5       28.18      250.36    256.95 o 
   8   3   5     3352.64     2905.76    608.20 o 
   9   3   5        0.13      253.06    393.82 o 
  10   3   5     1114.05     1517.31    562.54 o 
  11   3   5       45.15      -33.53    415.28 o 
  12   3   5      571.97       99.11    509.78 o 
  13   3   5        1.71      239.18    868.34 o 
  14   3   5      243.04      250.89    453.83 o 
  15   3   5        4.10      492.21    424.71 o 
 -19   4   5      871.27     1396.04    595.04 o 
 -18   4   5       29.81      461.31    319.31 o 
 -17   4   5     2548.74     3089.63    875.40 o 
 -16   4   5      428.21      685.21    384.93 o 
 -15   4   5       18.97      533.75    271.95 o 
 -14   4   5        8.38      588.08    207.53 o 
 -13   4   5     2541.73     2425.05    417.50 o 
 -12   4   5      148.29      161.11    194.29 o 
 -11   4   5    11274.89    11249.36    742.76 o 
 -10   4   5     8519.75     8030.39    609.34 o 
  -9   4   5     5958.59     5570.09    475.52 o 
  -8   4   5     2481.88     2539.69    303.00 o 
  -7   4   5     1219.37      905.88    193.01 o 
  -6   4   5    29678.87    29085.26    714.90 o 
  -5   4   5    27038.64    27387.76    620.68 o 
  -4   4   5   148341.64   151187.02   1185.03 o 
  -3   4   5    37223.36    35648.33    411.58 o 
  -2   4   5    83349.86    83780.98    645.16 o 
  -1   4   5     5667.59     5479.57    213.31 o 
   0   4   5     7941.73     7567.46    286.85 o 
   1   4   5     1400.21     1320.85    174.51 o 
   2   4   5       89.05      122.91     62.81 o 
   3   4   5      383.34      319.54    103.81 o 
   4   4   5    18953.79    18629.02    620.22 o 
   5   4   5      162.92       83.82    172.83 o 
   6   4   5     1258.88     1445.90    337.88 o 
   7   4   5      341.89      335.83    143.51 o 
   8   4   5     4916.01     5741.52    677.09 o 
   9   4   5     1571.32     1539.02    474.02 o 
  10   4   5     9224.88    11117.82   1080.74 o 
  11   4   5      160.44      929.16    402.16 o 
  12   4   5     1665.96     1442.09    431.63 o 
  13   4   5       15.15      324.21    371.78 o 
  14   4   5      179.97      504.58    344.93 o 
  15   4   5        0.80      396.66    389.15 o 
 -18   5   5      174.58      634.10    283.34 o 
 -17   5   5      633.56      550.72    360.12 o 
 -16   5   5       40.38      264.49    257.62 o 
 -15   5   5      664.14      964.98    314.29 o 
 -14   5   5     1767.71     1241.82    420.75 o 
 -13   5   5        4.89      467.70    313.32 o 
 -12   5   5     2367.24     2150.41    416.78 o 
 -11   5   5     1148.55      708.08    266.90 o 
 -10   5   5      500.91      514.97    195.69 o 
  -9   5   5     2516.13     2266.52    318.27 o 
  -8   5   5     6798.84     7029.77    446.77 o 
  -7   5   5     3200.31     2987.81    321.83 o 
  -6   5   5      342.02      533.44    162.70 o 
  -5   5   5      197.16      220.95    139.58 o 
  -4   5   5     1149.58     1023.60    159.93 o 
  -3   5   5     9813.79    10023.43    328.81 o 
  -2   5   5      866.55      873.82    117.75 o 
  -1   5   5       85.63      105.16     47.59 o 
   0   5   5     5402.01     5610.07    246.49 o 
   1   5   5      137.57      154.58     71.40 o 
   2   5   5    13291.53    13311.44    386.82 o 
   3   5   5      257.44      314.27     82.91 o 
   4   5   5      657.80      700.31    150.55 o 
   5   5   5      270.72      183.59    134.46 o 
   6   5   5    11275.94    12511.67    685.03 o 
   7   5   5      135.14      262.05    185.59 o 
   8   5   5     1177.70     1003.20    335.06 o 
   9   5   5      755.40      594.68    344.31 o 
  10   5   5      527.72      634.95    327.72 o 
  11   5   5      768.89      867.21    333.72 o 
  12   5   5        1.32      360.82    413.55 o 
  13   5   5        9.23     -194.56    401.97 o 
  14   5   5       12.99      500.86    331.39 o 
  15   5   5       26.37      289.67    287.96 o 
 -18   6   5        1.09      525.19    323.84 o 
 -17   6   5     1336.80      920.66    471.21 o 
 -16   6   5       60.72      321.98    386.35 o 
 -15   6   5      173.06      346.40    229.87 o 
 -14   6   5        6.13      488.59    299.35 o 
 -13   6   5      358.18      408.53    262.72 o 
 -12   6   5     3057.49     3110.11    494.72 o 
 -11   6   5     2187.31     2029.40    423.27 o 
 -10   6   5     1269.72     1548.40    328.39 o 
  -9   6   5    10103.48     9593.60    650.83 o 
  -8   6   5     1395.79     1635.10    313.94 o 
  -7   6   5      308.21      221.21    107.88 o 
  -6   6   5    17916.38    17764.79    637.66 o 
  -5   6   5     5492.60     5439.44    343.99 o 
  -4   6   5     7324.15     6278.29    330.83 o 
  -3   6   5     9690.09     9521.15    399.46 o 
  -2   6   5    18288.50    17435.07    477.63 o 
  -1   6   5     1011.73     1044.22    176.56 o 
   0   6   5     8466.38     8448.63    592.59 o 
   1   6   5     8638.53     8732.35    453.88 o 
   2   6   5     2347.32     2040.17    249.26 o 
   3   6   5     1443.14     1657.26    189.08 o 
   4   6   5     8775.04     8632.62    454.28 o 
   5   6   5      360.78      399.73    147.92 o 
   6   6   5       82.31      184.69    183.44 o 
   7   6   5     1302.19     1512.82    317.50 o 
   8   6   5     1935.33     1752.50    523.80 o 
   9   6   5      162.60      285.34    293.44 o 
  10   6   5     1924.07     1971.39    732.78 o 
  11   6   5      665.63      613.32    387.81 o 
  12   6   5      545.67      693.05    488.07 o 
  13   6   5      151.16      394.04    294.48 o 
  14   6   5       84.68      460.76    414.70 o 
  15   6   5        9.57     -130.25    364.12 o 
 -18   7   5      618.91      977.58    337.29 o 
 -17   7   5      672.35     1265.66    350.39 o 
 -16   7   5       53.04      195.31    341.06 o 
 -15   7   5     1040.85     1397.79    396.67 o 
 -14   7   5     2135.44     1917.80    416.08 o 
 -13   7   5      308.78      299.75    251.05 o 
 -12   7   5    22854.05    23671.20   1161.02 o 
 -11   7   5      575.51      697.50    187.27 o 
 -10   7   5    21746.92    21321.84    949.63 o 
  -9   7   5     7787.18     7800.45    541.00 o 
  -8   7   5     1392.00     1563.09    223.59 o 
  -7   7   5     1100.90     1320.02    276.28 o 
  -6   7   5     4517.54     4415.28    375.58 o 
  -5   7   5       12.09       77.82    124.42 o 
  -4   7   5     4417.15     4768.25    337.75 o 
  -3   7   5    14143.45    13344.14    503.59 o 
  -2   7   5      898.28      954.47    133.73 o 
  -1   7   5       98.61       52.41    193.44 o 
   0   7   5     2879.86     2951.41    428.85 o 
   1   7   5     3314.12     3618.87    300.24 o 
   2   7   5      274.87      234.85     78.71 o 
   3   7   5    16857.60    16581.60    744.30 o 
   4   7   5      777.65      476.65    118.57 o 
   5   7   5    15619.36    15695.41    562.71 o 
   6   7   5     4856.76     4913.13    570.89 o 
   7   7   5     3117.87     3618.28    496.20 o 
   8   7   5     3321.23     4053.41    590.91 o 
   9   7   5     1233.29     1234.62    604.53 o 
  10   7   5      875.11      715.69    283.49 o 
  11   7   5      869.04      594.29    507.88 o 
  12   7   5       24.05      665.37    397.72 o 
  13   7   5       29.61      451.74    381.46 o 
  14   7   5        8.29      273.86    321.01 o 
  15   7   5      204.23      423.00    492.64 o 
 -18   8   5        7.71      306.37    464.67 o 
 -17   8   5       54.84      456.20    332.70 o 
 -16   8   5      834.05      628.68    282.81 o 
 -15   8   5     1164.56     1042.60    359.01 o 
 -14   8   5      176.86      285.38    293.39 o 
 -13   8   5     2063.65     2102.42    477.12 o 
 -12   8   5      377.12      516.66    228.77 o 
 -11   8   5     1931.00     1943.61    364.42 o 
 -10   8   5       65.95      254.94    147.92 o 
  -9   8   5      641.24      455.31    234.39 o 
  -8   8   5       18.81      202.06    165.45 o 
  -7   8   5      705.36     1017.04    190.24 o 
  -6   8   5     1455.33     1485.65    305.85 o 
  -5   8   5     6770.85     6841.49    436.81 o 
  -4   8   5     2472.03     2687.67    264.16 o 
  -3   8   5      123.66      242.66     79.26 o 
  -2   8   5     8945.31     9374.53    396.69 o 
  -1   8   5      337.80      420.02    229.04 o 
   0   8   5     2284.38     1644.47    348.45 o 
   1   8   5     4019.08     4182.19    387.96 o 
   2   8   5       26.33      192.72     91.26 o 
   3   8   5      135.14       49.70    104.49 o 
   4   8   5      245.93      263.24     74.62 o 
   5   8   5    12556.45    11264.51    613.99 o 
   6   8   5       57.83      495.77    164.00 o 
   7   8   5     6214.67     6505.74    681.86 o 
   8   8   5     1372.12     1209.75    313.03 o 
   9   8   5     2040.20     2146.53    475.36 o 
  10   8   5      378.10      485.05    308.47 o 
  11   8   5       27.65       41.72    379.00 o 
  12   8   5      761.05      608.83    349.40 o 
  13   8   5      101.83      500.52    454.61 o 
  14   8   5      148.92      646.58    327.73 o 
 -17   9   5      120.73      699.26    268.98 o 
 -16   9   5      163.60      754.78    345.29 o 
 -15   9   5       37.45      283.32    294.19 o 
 -14   9   5      438.70      644.51    423.88 o 
 -13   9   5      729.73      480.19    227.16 o 
 -12   9   5     4289.82     4301.39    533.68 o 
 -11   9   5     2896.92     2966.68    443.49 o 
 -10   9   5    14508.54    14910.95    798.27 o 
  -9   9   5    10086.98     9919.86    616.76 o 
  -8   9   5     8181.27     7574.12    578.98 o 
  -7   9   5     2819.65     2587.67    371.32 o 
  -6   9   5      211.59      239.09    134.82 o 
  -5   9   5      295.85      371.01    153.22 o 
  -4   9   5     2248.13     2435.89    263.89 o 
  -3   9   5     3494.33     3150.43    284.98 o 
  -2   9   5     1264.40      947.18    177.70 o 
  -1   9   5     6755.35     6516.72    573.93 o 
   0   9   5      236.47      407.32    192.26 o 
   1   9   5    49994.52    51138.39   1253.18 o 
   2   9   5     2164.39     2164.65    334.47 o 
   3   9   5    50347.51    53725.44   1349.88 o 
   4   9   5     1742.56     1853.62    212.75 o 
   5   9   5    22088.83    22609.49    800.16 o 
   6   9   5      751.40      984.20    312.72 o 
   7   9   5     1876.30     1991.11    494.12 o 
   8   9   5        8.51      118.17    163.36 o 
   9   9   5      243.80      524.85    224.50 o 
  10   9   5       23.18      446.32    190.77 o 
  11   9   5      776.74     1268.52    411.68 o 
  12   9   5       14.00      714.93    480.11 o 
  13   9   5      266.07      548.10    386.93 o 
  14   9   5        7.85      334.74    439.48 o 
 -17  10   5      396.14      739.96    342.25 o 
 -16  10   5      532.01     1063.23    383.30 o 
 -15  10   5        9.84      133.44    332.22 o 
 -14  10   5        3.43      161.24    278.20 o 
 -13  10   5      173.29      476.40    221.64 o 
 -12  10   5       60.52      433.04    230.21 o 
 -11  10   5     2910.84     2710.20    597.11 o 
 -10  10   5     4316.06     4524.43    536.16 o 
  -9  10   5      442.73      420.02    161.85 o 
  -8  10   5     8645.25     8427.49    658.10 o 
  -7  10   5     1036.16     1472.62    301.79 o 
  -6  10   5     8043.40     8144.29    558.58 o 
  -5  10   5     2955.50     2273.07    325.27 o 
  -4  10   5     1774.05     1560.85    272.74 o 
  -3  10   5      287.46      276.92    135.10 o 
  -2  10   5      280.67      244.50     89.76 o 
  -1  10   5     7058.28     7122.29    594.07 o 
   0  10   5     4986.20     4397.18    545.13 o 
   1  10   5     9166.21     9491.70    600.33 o 
   2  10   5     5206.29     5521.01    493.94 o 
   3  10   5     5614.28     5353.97    314.60 o 
   4  10   5     9059.89     8919.42    519.51 o 
   5  10   5      382.47      363.88    107.05 o 
   6  10   5      219.75      368.03    162.53 o 
   7  10   5      840.50      943.50    239.40 o 
   8  10   5      538.50      414.94    174.48 o 
   9  10   5      117.12      255.19    212.86 o 
  10  10   5     1246.59      836.33    288.59 o 
  11  10   5      637.32      716.82    346.25 o 
  12  10   5       22.93      211.78    365.57 o 
  13  10   5      222.94      655.47    458.15 o 
  14  10   5        3.11      406.50    378.99 o 
 -17  11   5        3.53      329.21    232.22 o 
 -16  11   5      108.27      301.83    275.18 o 
 -15  11   5       39.34      -43.04    306.94 o 
 -14  11   5      508.79      567.77    343.36 o 
 -13  11   5       81.21      278.10    247.17 o 
 -12  11   5     1218.61     1271.06    295.61 o 
 -11  11   5     1128.20     1066.94    308.36 o 
 -10  11   5     2246.30     1723.40    429.54 o 
  -9  11   5      675.01      641.91    223.97 o 
  -8  11   5     7797.85     8837.58    609.09 o 
  -7  11   5     1240.45     1164.41    288.94 o 
  -6  11   5      993.03      532.71    227.67 o 
  -5  11   5     1312.63     1206.76    280.91 o 
  -4  11   5      106.59      228.09    128.79 o 
  -3  11   5      671.36      606.90    154.45 o 
  -2  11   5     1757.97     1627.20    160.24 o 
  -1  11   5     1191.15     1209.02    344.40 o 
   0  11   5     1024.19      737.64    261.32 o 
   1  11   5     5991.74     6502.64    497.99 o 
   2  11   5     2255.65     1449.90    387.30 o 
   3  11   5     6941.96     6579.12    541.96 o 
   4  11   5        2.48      151.61     67.27 o 
   5  11   5     7404.26     7792.38    519.40 o 
   6  11   5      744.33      460.10    158.86 o 
   7  11   5       22.08      228.21    188.61 o 
   8  11   5       59.56      139.90    182.96 o 
   9  11   5      123.10      263.56    214.63 o 
  10  11   5      127.06      493.23    432.91 o 
  11  11   5        4.93      656.70    356.49 o 
  12  11   5      684.14      473.37    943.96 o 
  13  11   5      190.45      316.34    355.85 o 
 -16  12   5      145.58      335.59    343.85 o 
 -15  12   5       21.62      191.66    265.00 o 
 -14  12   5       95.38      614.97    338.29 o 
 -13  12   5       51.02      220.45    261.03 o 
 -12  12   5      392.44      771.71    300.39 o 
 -11  12   5     1160.56      808.55    238.88 o 
 -10  12   5      423.06      717.53    253.89 o 
  -9  12   5       87.88      231.95    250.19 o 
  -8  12   5      411.36      545.09    252.31 o 
  -7  12   5     4112.25     3730.67    469.84 o 
  -6  12   5       17.11      142.57    137.45 o 
  -5  12   5     4959.66     4861.80    449.98 o 
  -4  12   5     1674.35     1702.24    293.43 o 
  -3  12   5     3575.66     3681.59    390.46 o 
  -2  12   5     7641.95     7127.15    426.94 o 
  -1  12   5      288.79      367.27    263.29 o 
   0  12   5        6.80      353.56    300.83 o 
   1  12   5     1525.24     1268.60    301.38 o 
   2  12   5     1724.75     1652.20    355.82 o 
   3  12   5     2046.56     1760.79    349.98 o 
   4  12   5     4408.34     4443.92    335.90 o 
   5  12   5        9.28      147.10    118.71 o 
   6  12   5        1.48      358.95    139.97 o 
   7  12   5      732.51      511.05    230.46 o 
   8  12   5      153.17      582.69    314.32 o 
   9  12   5       78.50      519.62    274.61 o 
  10  12   5     1650.50     1307.91    415.52 o 
  11  12   5      207.09      449.13    352.94 o 
  12  12   5      578.50      878.93    607.60 o 
  13  12   5       92.30     1273.16    553.67 o 
 -16  13   5      371.77      678.61    273.12 o 
 -15  13   5      770.95      837.31    243.25 o 
 -14  13   5      183.38      563.14    248.37 o 
 -13  13   5       40.18      386.58    245.81 o 
 -12  13   5       88.98      384.25    244.12 o 
 -11  13   5       34.55      253.45    246.11 o 
 -10  13   5      807.60     1045.89    309.33 o 
  -9  13   5      486.16      556.41    241.50 o 
  -8  13   5     7231.42     7757.61    659.11 o 
  -7  13   5     1226.30     1191.15    337.23 o 
  -6  13   5     3376.45     3070.04    412.52 o 
  -5  13   5      456.53      496.79    186.10 o 
  -4  13   5     3410.96     3135.03    395.58 o 
  -3  13   5     2241.87     2544.94    371.46 o 
  -2  13   5     2099.93     1689.14    249.99 o 
  -1  13   5       21.94      248.96    285.99 o 
   0  13   5     2117.60     2065.34    499.59 o 
   1  13   5      346.82      274.20    182.88 o 
   2  13   5     3837.37     3537.47    529.57 o 
   3  13   5      983.50     1191.44    235.72 o 
   4  13   5       66.45      165.50    140.83 o 
   5  13   5      227.30      -11.18    153.85 o 
   6  13   5      188.40      737.79    317.23 o 
   7  13   5        9.96      948.31    355.96 o 
   8  13   5      219.01      587.30    282.89 o 
   9  13   5      465.97      590.24    335.19 o 
  10  13   5       55.34      198.34    457.87 o 
  11  13   5      731.92      751.65    431.25 o 
  12  13   5      407.69      538.97    336.16 o 
 -15  14   5       20.43       79.95    254.65 o 
 -14  14   5        0.19      343.61    234.15 o 
 -13  14   5      513.23      412.12    216.38 o 
 -12  14   5      325.28      537.32    225.35 o 
 -11  14   5      206.82      521.18    237.70 o 
 -10  14   5      177.26      219.84    188.86 o 
  -9  14   5      295.67      289.21    190.50 o 
  -8  14   5     1965.19     1838.78    388.70 o 
  -7  14   5       70.80       98.52    161.86 o 
  -6  14   5     4066.75     4552.21    609.48 o 
  -5  14   5      237.75      301.10    137.21 o 
  -4  14   5     6664.08     6785.27    581.02 o 
  -3  14   5      517.12      763.03    218.52 o 
  -2  14   5     4490.86     4366.91    432.59 o 
  -1  14   5     2600.72     3437.39    622.55 o 
   0  14   5     1714.76     1605.86    361.14 o 
   1  14   5      132.60      473.68    211.94 o 
   2  14   5      159.77      117.92    191.10 o 
   3  14   5     1414.05     1199.27    378.60 o 
   4  14   5       46.54      269.98    182.05 o 
   5  14   5      241.55      313.45    344.37 o 
   6  14   5       36.89      673.13    317.69 o 
   7  14   5      470.80      235.29    275.48 o 
   8  14   5      372.80      390.55    420.48 o 
   9  14   5        1.61      346.75    392.31 o 
  10  14   5       91.44      410.71    351.64 o 
  11  14   5        0.25      201.70    374.36 o 
  12  14   5      107.30      626.05    536.01 o 
 -14  15   5      270.65      709.00    321.66 o 
 -13  15   5       42.62      408.59    222.08 o 
 -12  15   5     2001.57     1817.82    453.69 o 
 -11  15   5       16.29      633.90    254.08 o 
 -10  15   5     1345.39      948.96    329.41 o 
  -9  15   5        5.60      139.07    253.75 o 
  -8  15   5       79.41      179.28    179.13 o 
  -7  15   5        6.93      260.22    166.93 o 
  -6  15   5      618.70      698.69    187.94 o 
  -5  15   5      359.38      522.25    200.71 o 
  -4  15   5      386.27      132.77    149.47 o 
  -3  15   5     5208.54     5026.50    517.84 o 
  -2  15   5      112.54       27.44    152.69 o 
  -1  15   5     3498.46     4180.26    764.53 o 
   0  15   5       64.33      117.32    152.93 o 
   1  15   5      280.91      262.45    165.36 o 
   2  15   5      556.67      708.23    242.65 o 
   3  15   5     1366.59     1045.86    233.15 o 
   4  15   5      796.88      495.00    216.30 o 
   5  15   5      185.48      301.07    348.67 o 
   6  15   5     2922.05     3442.33    814.39 o 
   7  15   5       16.59      520.22    312.46 o 
   8  15   5     1601.43     1107.83    404.22 o 
   9  15   5      297.57      775.07    420.72 o 
  10  15   5       96.51      561.35    394.22 o 
  11  15   5      325.14      323.18    446.42 o 
 -14  16   5      388.37      353.07    302.52 o 
 -13  16   5      187.96      689.31    287.58 o 
 -12  16   5      382.73      570.37    322.94 o 
 -11  16   5     1290.46     1195.07    311.48 o 
 -10  16   5      161.96      328.51    267.57 o 
  -9  16   5       33.75      114.72    249.73 o 
  -8  16   5      360.67      309.55    255.07 o 
  -7  16   5      577.28      457.02    195.77 o 
  -6  16   5      423.39      491.11    155.53 o 
  -5  16   5       53.51      149.36    174.38 o 
  -4  16   5      226.15      296.58    162.65 o 
  -3  16   5       12.79      357.74    201.01 o 
  -2  16   5      505.79      553.32    180.15 o 
  -1  16   5     2199.70     2980.30    630.93 o 
   0  16   5      194.76      562.46    228.67 o 
   1  16   5       60.98      182.89    257.71 o 
   2  16   5      163.41      248.20    192.20 o 
   3  16   5       41.53      154.72    363.02 o 
   4  16   5       86.92      219.58    387.57 o 
   5  16   5      564.43      556.00    350.14 o 
   6  16   5        3.58      217.00    369.87 o 
   7  16   5      437.89      736.15    375.83 o 
   8  16   5       97.60      375.98    422.79 o 
   9  16   5      901.24      699.97    493.88 o 
  10  16   5       17.92      453.46    494.48 o 
 -13  17   5       65.43      522.08    231.60 o 
 -12  17   5     1114.52      914.75    323.03 o 
 -11  17   5      241.48      810.94    282.61 o 
 -10  17   5      580.18      335.85    247.83 o 
  -9  17   5      327.82      209.32    221.00 o 
  -8  17   5      518.87      580.11    240.89 o 
  -7  17   5      584.16      497.95    273.94 o 
  -6  17   5      117.04      188.53    293.78 o 
  -5  17   5       52.97      304.91    224.07 o 
  -4  17   5      637.71      654.83    251.37 o 
  -3  17   5       88.59      172.71    195.51 o 
  -2  17   5      363.55      522.09    235.28 o 
  -1  17   5      663.10      672.33    334.12 o 
   0  17   5       61.66      125.52    213.99 o 
   1  17   5     1434.40     1733.02    377.86 o 
   2  17   5      102.89      423.79    277.07 o 
   3  17   5     1127.04     1402.31    440.85 o 
   4  17   5       34.77      547.08    332.30 o 
   5  17   5      902.65     1365.34    463.76 o 
   6  17   5      298.16      294.92    468.42 o 
   7  17   5      792.43      851.34    500.62 o 
   8  17   5       95.19      435.57    411.27 o 
   9  17   5       49.08      583.58    412.47 o 
  10  17   5       16.07      350.59    442.49 o 
 -12  18   5       59.66      595.83    343.74 o 
 -11  18   5      600.79      470.91    285.21 o 
 -10  18   5      428.50      601.46    299.57 o 
  -9  18   5      221.92      229.18    312.81 o 
  -8  18   5      624.92      437.71    268.80 o 
  -7  18   5       27.60      283.55    190.41 o 
  -6  18   5      510.18      504.88    319.67 o 
  -5  18   5        2.49      237.84    282.05 o 
  -4  18   5       14.10      397.29    226.73 o 
  -3  18   5      109.29      452.35    331.96 o 
  -2  18   5      261.49      312.50    221.53 o 
  -1  18   5      750.93      737.74    344.16 o 
   0  18   5        1.90       -1.36    287.28 o 
   1  18   5     1098.64      875.70    428.31 o 
   2  18   5      558.64      716.00    320.31 o 
   3  18   5      604.28      716.46    445.82 o 
   4  18   5      910.66     1298.29    497.67 o 
   5  18   5      733.42      817.90    435.82 o 
   6  18   5      297.14      644.27    419.80 o 
   7  18   5     1202.25     1223.24    605.20 o 
   8  18   5       73.26      444.40    374.64 o 
   9  18   5      369.58      379.37    297.45 o 
 -11  19   5        2.09      660.70    358.11 o 
 -10  19   5       36.35      191.25    464.67 o 
  -9  19   5       90.44      641.65    287.31 o 
  -8  19   5      706.64     1250.40    430.59 o 
  -7  19   5      509.86      241.41    223.24 o 
  -6  19   5      236.18      531.53    260.53 o 
  -5  19   5      498.37      495.73    284.51 o 
  -4  19   5      675.39      493.04    253.08 o 
  -3  19   5     1548.79      866.65    354.69 o 
  -2  19   5       75.44      369.14    245.41 o 
  -1  19   5     1443.40      804.31    261.75 o 
   0  19   5       21.57      488.81    332.21 o 
   1  19   5     1480.85     1064.96    406.49 o 
   2  19   5      109.39      636.22    334.38 o 
   3  19   5      511.76      575.03    429.06 o 
   4  19   5       11.22      529.41    352.74 o 
   5  19   5       87.95      504.42    266.53 o 
   6  19   5      112.51      -62.70    427.91 o 
   7  19   5      462.09      263.89    415.42 o 
   8  19   5      140.97      612.80    302.15 o 
 -10  20   5      141.76      351.67    435.64 o 
  -9  20   5        2.78      545.40    455.66 o 
  -8  20   5      366.00      712.95    396.42 o 
  -7  20   5       72.39       99.58    412.22 o 
  -6  20   5      585.40      689.77    223.15 o 
  -5  20   5        2.92      184.07    331.44 o 
  -4  20   5      114.79      699.15    344.94 o 
  -3  20   5        0.61      343.89    380.42 o 
  -2  20   5       58.66       57.01    241.71 o 
  -1  20   5      237.01      175.90    381.22 o 
   0  20   5      342.06      554.68    464.06 o 
   1  20   5      421.25      596.27    396.55 o 
   2  20   5      709.29      950.70    492.36 o 
   3  20   5      239.90      165.22    358.87 o 
   4  20   5      239.74      326.37    351.11 o 
   5  20   5       35.55      192.16    392.21 o 
   6  20   5      293.08      255.87    458.64 o 
  -8  21   5      416.12      340.80    373.86 o 
  -7  21   5       55.57      418.86    308.84 o 
  -6  21   5      666.82      543.87    280.69 o 
  -5  21   5        0.56      608.72    364.30 o 
  -4  21   5      450.62      594.71    301.84 o 
  -3  21   5      267.87      471.55    178.67 o 
  -2  21   5      352.97      402.86    308.71 o 
  -1  21   5      372.85      553.16    272.79 o 
   0  21   5      322.80      512.69    249.10 o 
   1  21   5        2.15      432.03    320.16 o 
   2  21   5      287.25      410.71    347.95 o 
   3  21   5       16.87      412.36    388.67 o 
   4  21   5       69.10      437.96    384.71 o 
   5  21   5       39.01      257.65    330.21 o 
  -6  22   5       32.30      275.91    472.94 o 
  -5  22   5       28.83      152.43    332.04 o 
  -4  22   5      167.53      252.90    328.30 o 
  -3  22   5      128.09      326.21    360.45 o 
  -2  22   5       12.15      558.11    428.57 o 
  -1  22   5      392.72      320.43    389.89 o 
   0  22   5        2.62      227.53    264.26 o 
   1  22   5       25.68      388.05    339.49 o 
   2  22   5        2.15      166.99    352.87 o 
   3  22   5       13.92        3.81    405.32 o 
 -19   0   6     1367.13     1560.31    894.01 o 
 -18   0   6       15.58      739.52    341.01 o 
 -17   0   6     5260.49     5432.53   1576.80 o 
 -16   0   6     1056.96     1526.91   1278.12 o 
 -15   0   6      454.18      507.35    882.98 o 
 -14   0   6      373.05     1336.66    917.12 o 
 -13   0   6     2693.27     1824.49    965.91 o 
 -12   0   6       16.37      643.94    702.48 o 
 -11   0   6    30623.02    31596.11   2060.58 o 
 -10   0   6    30000.12    31436.23   1601.17 o 
  -9   0   6    26509.04    25943.97   1337.32 o 
  -8   0   6    22417.36    22496.32   1191.37 o 
  -7   0   6    10177.67     9204.62    595.83 o 
  -6   0   6      228.34      196.80    111.66 o 
  -5   0   6      365.06      482.59    130.02 o 
  -4   0   6    11837.36    11877.06    972.11 o 
  -3   0   6    19096.94    19806.31    516.26 o 
  -2   0   6      990.76      839.08    139.20 o 
  -1   0   6    19128.29    18805.54    628.99 o 
   0   0   6    29837.31    31718.47   1390.18 o 
   1   0   6    10313.91    10063.98    970.79 o 
   2   0   6    39475.65    39002.18   1785.47 o 
   3   0   6    48324.01    49017.38   2190.37 o 
   4   0   6   110907.04   110337.88   4029.49 o 
   5   0   6     3851.97     3741.67    878.10 o 
   6   0   6    50006.14    53202.98   2946.51 o 
   7   0   6     4085.57     4044.13    956.15 o 
   8   0   6     5835.83     6658.91   1341.54 o 
   9   0   6      387.55      390.27    609.79 o 
  10   0   6     2159.27     1965.96   1502.52 o 
  11   0   6       10.10      380.51    634.18 o 
  12   0   6     1535.36      561.01    800.04 o 
  13   0   6       22.65     7054.05   7039.42 o 
  14   0   6      293.88     1000.06    726.87 o 
  15   0   6      392.76      482.95    814.68 o 
 -19   1   6        2.85     -187.18    533.40 o 
 -18   1   6      834.39      973.60    337.05 o 
 -17   1   6       10.78      294.01    330.08 o 
 -16   1   6     1852.68     1276.78    468.45 o 
 -15   1   6        1.42      426.71    268.32 o 
 -14   1   6      480.54      650.73    262.83 o 
 -13   1   6       23.95      213.65    253.18 o 
 -12   1   6       10.52      168.76    199.71 o 
 -11   1   6     1054.59      911.41    283.68 o 
 -10   1   6      211.81      651.18    235.47 o 
  -9   1   6     8016.02     7494.99    495.46 o 
  -8   1   6     2315.81     2220.38    259.19 o 
  -7   1   6    11713.00    11802.31    499.40 o 
  -6   1   6     1102.22     1043.78    209.28 o 
  -5   1   6       23.25      102.90     95.14 o 
  -4   1   6    11019.91    11072.90    445.75 o 
  -3   1   6       24.60       26.32     46.77 o 
  -2   1   6       55.61       -1.34     49.79 o 
  -1   1   6     3059.66     2965.97    181.68 o 
   0   1   6     6539.00     6852.38    315.55 o 
   1   1   6       48.00       42.00    232.67 o 
   2   1   6    11117.34    11946.26    843.56 o 
   3   1   6    17350.43    15835.03   1312.27 o 
   4   1   6      251.25      365.15    199.43 o 
   5   1   6     6699.81     6040.85    747.94 o 
   6   1   6     2248.33     2022.79    466.70 o 
   7   1   6     1769.52     2165.04    645.03 o 
   8   1   6     1536.74     1502.92    523.47 o 
   9   1   6      147.85      169.52    397.35 o 
  10   1   6      193.88      311.58    478.55 o 
  11   1   6     1273.14      877.89    448.96 o 
  12   1   6      493.11      971.81    549.99 o 
  13   1   6      246.85      568.02    431.28 o 
  14   1   6       94.60      548.00    624.63 o 
  15   1   6       54.28      853.71    551.92 o 
 -19   2   6      407.65      225.71    473.24 o 
 -18   2   6       14.03      486.50    431.49 o 
 -17   2   6     1957.92     1666.08    620.25 o 
 -16   2   6      729.16      236.16    308.00 o 
 -15   2   6      286.96      440.21    288.61 o 
 -14   2   6       65.80      114.54    248.42 o 
 -13   2   6     5189.59     5478.54    638.42 o 
 -12   2   6      776.63      441.14    268.22 o 
 -11   2   6    15592.17    14819.12    857.99 o 
 -10   2   6     3022.37     3032.72    429.65 o 
  -9   2   6    25331.74    25159.10    888.21 o 
  -8   2   6        5.62      255.14    124.76 o 
  -7   2   6    18830.52    18674.78    564.96 o 
  -6   2   6     2223.32     1932.86    232.36 o 
  -5   2   6      472.54      486.73    110.27 o 
  -4   2   6    22756.21    22162.17    443.49 o 
  -3   2   6    17997.40    17433.04    330.23 o 
  -2   2   6     5821.67     5709.05    190.76 o 
  -1   2   6     7074.53     7040.27    256.45 o 
   0   2   6     2084.40     2128.28    182.53 o 
   1   2   6     4258.33     4340.14    335.34 o 
   2   2   6     6631.69     5418.62    521.32 o 
   3   2   6     4516.64     3332.52    463.28 o 
   4   2   6    50634.50    50047.28   1817.73 o 
   5   2   6        7.63      -30.41    273.44 o 
   6   2   6    20535.42    20646.48   1175.73 o 
   7   2   6       10.14      398.91    363.32 o 
   8   2   6      653.92      449.81    438.84 o 
   9   2   6      698.34      512.22    585.40 o 
  10   2   6     2403.84     2432.80    783.46 o 
  11   2   6      198.01      361.52    451.18 o 
  12   2   6       89.43      601.02    547.62 o 
  13   2   6      290.02      342.79    471.19 o 
  14   2   6       31.13      171.98    523.47 o 
  15   2   6       10.67      371.32    529.08 o 
 -19   3   6        2.84      126.84    281.12 o 
 -18   3   6     2931.30     3310.58    680.28 o 
 -17   3   6       71.33      448.96    349.69 o 
 -16   3   6     4861.67     5506.82    962.85 o 
 -15   3   6      878.87      879.18    384.48 o 
 -14   3   6       84.61      480.04    235.74 o 
 -13   3   6       15.69      582.97    242.86 o 
 -12   3   6     1879.00     1848.59    411.23 o 
 -11   3   6      334.63      536.46    212.46 o 
 -10   3   6     4843.63     4469.90    444.02 o 
  -9   3   6     2856.79     2468.96    355.48 o 
  -8   3   6     1428.07     1332.19    293.78 o 
  -7   3   6     2532.70     2557.90    259.88 o 
  -6   3   6      716.10      472.64     97.12 o 
  -5   3   6    13719.83    13756.75    402.75 o 
  -4   3   6    67882.61    69464.38    684.50 o 
  -3   3   6    48207.95    46853.98    470.96 o 
  -2   3   6     2524.90     2264.93    119.64 o 
  -1   3   6    50978.63    51778.77    542.64 o 
   0   3   6     3458.28     3386.69    179.26 o 
   1   3   6     6491.93     6591.49    286.58 o 
   2   3   6     2690.64     2665.45    270.84 o 
   3   3   6    16265.96    16469.95    763.10 o 
   4   3   6     1702.69     1552.23    308.02 o 
   5   3   6    14821.50    15904.45   1112.89 o 
   6   3   6      138.26     -141.47    331.73 o 
   7   3   6     2591.52     1731.43    560.34 o 
   8   3   6     2596.37     1759.48    878.10 o 
   9   3   6     3305.09     3277.01    646.75 o 
  10   3   6        4.92        8.61    404.90 o 
  11   3   6     4712.70     4857.92    874.01 o 
  12   3   6      615.71     1221.21    688.86 o 
  13   3   6      748.50     1624.74    718.47 o 
  14   3   6      112.57      688.46    439.56 o 
  15   3   6       32.02      764.00    496.28 o 
 -19   4   6        9.29      522.39    424.27 o 
 -18   4   6        9.13      551.75    413.63 o 
 -17   4   6      170.92      758.10    385.71 o 
 -16   4   6       16.77      307.28    336.22 o 
 -15   4   6       58.74      472.71    203.64 o 
 -14   4   6        0.11        6.68    219.18 o 
 -13   4   6      675.97      700.75    307.69 o 
 -12   4   6      300.10      196.91    182.41 o 
 -11   4   6      193.71      384.62    177.94 o 
 -10   4   6       26.93      211.80    156.05 o 
  -9   4   6      686.37      737.73    218.39 o 
  -8   4   6     5439.24     5556.71    434.45 o 
  -7   4   6     2597.82     2655.64    256.98 o 
  -6   4   6    12599.12    12884.86    493.32 o 
  -5   4   6    14091.71    14857.44    405.47 o 
  -4   4   6     2244.79     2561.90    180.66 o 
  -3   4   6       29.54      123.47     59.17 o 
  -2   4   6      425.46      523.81     70.71 o 
  -1   4   6     1696.11     1425.86    190.66 o 
   0   4   6       19.88       60.11     97.36 o 
   1   4   6     2850.83     2585.78    257.66 o 
   2   4   6      305.17      232.75    105.05 o 
   3   4   6     4191.24     3756.95    262.12 o 
   4   4   6      114.42      133.90    122.23 o 
   5   4   6      405.71      291.27    110.00 o 
   6   4   6     1760.32     1758.17    387.78 o 
   7   4   6        5.40     -202.37    260.74 o 
   8   4   6        3.27      246.88    178.27 o 
   9   4   6      403.68      747.61    370.32 o 
  10   4   6       23.95     -191.12    329.29 o 
  11   4   6      274.48      314.00    455.54 o 
  12   4   6       29.69      359.14    345.18 o 
  13   4   6      201.76      450.70    535.96 o 
  14   4   6       97.86      680.84    522.16 o 
  15   4   6       78.10      721.19    384.94 o 
 -19   5   6        0.72      700.38    545.06 o 
 -18   5   6     2397.79     1502.39    785.41 o 
 -17   5   6        2.24      333.84    292.57 o 
 -16   5   6     2544.90     2418.76    570.63 o 
 -15   5   6       74.20      195.93    266.35 o 
 -14   5   6      453.88      414.30    265.16 o 
 -13   5   6      537.99      661.59    235.01 o 
 -12   5   6     1572.92     1848.84    423.51 o 
 -11   5   6      123.83      346.86    242.78 o 
 -10   5   6     8224.83     7999.74    671.09 o 
  -9   5   6      905.22      718.39    166.96 o 
  -8   5   6     2293.27     2139.02    304.35 o 
  -7   5   6    20242.00    19651.99    584.59 o 
  -6   5   6      996.43     1002.13    174.83 o 
  -5   5   6    52794.84    52466.56    882.66 o 
  -4   5   6    36271.07    36223.50    619.48 o 
  -3   5   6    82048.04    83908.01   1011.44 o 
  -2   5   6     9447.59     9354.99    324.81 o 
  -1   5   6    51962.42    52243.90    863.35 o 
   0   5   6     1994.42     2049.53    228.16 o 
   1   5   6    37972.85    38117.52    874.51 o 
   2   5   6      164.57      315.80    147.94 o 
   3   5   6      701.84      622.79    160.99 o 
   4   5   6      750.23      973.44    191.02 o 
   5   5   6     7099.98     7106.29    458.81 o 
   6   5   6       28.09      241.74    211.37 o 
   7   5   6     1206.57     1011.13    418.86 o 
   8   5   6      191.48      295.27    244.95 o 
   9   5   6     5489.06     5921.92    743.95 o 
  10   5   6        4.39      219.50    198.26 o 
  11   5   6     3719.97     4001.51    811.23 o 
  12   5   6       41.51      253.64    359.87 o 
  13   5   6      219.82      211.10    409.47 o 
  14   5   6      279.72      472.84    472.66 o 
  15   5   6       44.59      523.07    451.68 o 
 -18   6   6        0.89      150.07    418.10 o 
 -17   6   6      824.75      942.78    364.61 o 
 -16   6   6      616.63      817.73    371.45 o 
 -15   6   6       21.98      556.91    278.71 o 
 -14   6   6     3058.44     3054.33    560.25 o 
 -13   6   6     2470.43     1902.82    434.95 o 
 -12   6   6     2988.63     2962.90    472.07 o 
 -11   6   6    13508.69    12967.39    787.96 o 
 -10   6   6      200.55      359.57    176.48 o 
  -9   6   6     9481.43     9359.87    580.60 o 
  -8   6   6        8.30      258.74     96.40 o 
  -7   6   6       27.60      155.15    134.57 o 
  -6   6   6     1009.56      778.27    193.64 o 
  -5   6   6     7097.46     7239.44    408.09 o 
  -4   6   6    22695.28    22769.79    622.62 o 
  -3   6   6        6.92       74.24     87.24 o 
  -2   6   6    29139.54    28035.21    679.16 o 
  -1   6   6       82.36      188.69     97.55 o 
   0   6   6     4508.15     4594.76    278.23 o 
   1   6   6      503.88      493.97     96.04 o 
   2   6   6      496.24      588.12    155.73 o 
   3   6   6     3864.97     3855.22    287.95 o 
   4   6   6     9231.42     9106.65    578.05 o 
   5   6   6     2686.04     2274.27    265.02 o 
   6   6   6      693.97      636.60    243.54 o 
   7   6   6     2117.67     1996.21    370.13 o 
   8   6   6      539.37      376.54    254.06 o 
   9   6   6     7605.35     8859.20    885.02 o 
  10   6   6     1109.21      836.78    397.12 o 
  11   6   6       15.74      108.19    378.08 o 
  12   6   6      142.60      480.36    296.04 o 
  13   6   6        2.39      673.83    394.82 o 
  14   6   6       13.65      770.14    430.14 o 
 -18   7   6     1226.27      804.91    578.56 o 
 -17   7   6      230.63      432.39    331.83 o 
 -16   7   6     1454.25      973.58    379.68 o 
 -15   7   6      240.57      524.27    237.73 o 
 -14   7   6     2312.19     2065.67    545.54 o 
 -13   7   6     1649.66     1325.08    355.30 o 
 -12   7   6      346.55      523.61    188.70 o 
 -11   7   6     1849.17     2101.20    357.36 o 
 -10   7   6       42.06      271.27    166.24 o 
  -9   7   6      250.33      417.81    185.74 o 
  -8   7   6      105.48      194.44    145.84 o 
  -7   7   6     3011.32     2996.32    327.86 o 
  -6   7   6      450.16      478.11    175.52 o 
  -5   7   6     5470.31     5514.88    406.05 o 
  -4   7   6     4893.23     5145.98    306.63 o 
  -3   7   6     2753.78     2403.28    189.56 o 
  -2   7   6     1382.90     1230.36    160.48 o 
  -1   7   6      804.14     1010.25    253.25 o 
   0   7   6      317.71      269.64     91.85 o 
   1   7   6       17.34      251.73    122.52 o 
   2   7   6      105.06      141.11     74.64 o 
   3   7   6     3373.16     3899.45    347.70 o 
   4   7   6      247.88      422.17     99.43 o 
   5   7   6     1272.47     1435.49    226.67 o 
   6   7   6     4565.13     5355.50    612.55 o 
   7   7   6      378.52      403.03    195.36 o 
   8   7   6     5096.52     5565.57    696.67 o 
   9   7   6     1506.90     1776.66    514.03 o 
  10   7   6     1894.47     1246.78    532.47 o 
  11   7   6      567.16      610.60    317.00 o 
  12   7   6       11.25      496.47    334.25 o 
  13   7   6       43.37      430.57    484.90 o 
  14   7   6      144.72      100.04    417.51 o 
 -18   8   6       33.09      547.21    360.95 o 
 -17   8   6     1266.41     1129.46    432.22 o 
 -16   8   6      245.24      303.55    295.45 o 
 -15   8   6       78.59      375.10    277.10 o 
 -14   8   6      461.17      449.50    262.17 o 
 -13   8   6      522.85      690.54    292.08 o 
 -12   8   6      122.40      285.94    221.19 o 
 -11   8   6     6077.58     6966.80    634.59 o 
 -10   8   6     1594.58     1397.40    295.62 o 
  -9   8   6    12869.53    13453.21    713.01 o 
  -8   8   6     2651.17     2511.87    346.33 o 
  -7   8   6    10958.74    10287.24    597.14 o 
  -6   8   6     1573.90     1504.55    270.35 o 
  -5   8   6      205.67      304.69    108.24 o 
  -4   8   6     1763.81     1613.60    235.36 o 
  -3   8   6      137.47      204.60     85.23 o 
  -2   8   6     2664.70     2336.06    231.45 o 
  -1   8   6     2716.11     2624.23    399.51 o 
   0   8   6      260.24      121.64    133.08 o 
   1   8   6    10735.27    10447.79    686.74 o 
   2   8   6     9143.22     8915.10    452.28 o 
   3   8   6     1902.46     1759.23    191.72 o 
   4   8   6    48847.27    51192.89   1388.37 o 
   5   8   6      143.71      309.73    134.66 o 
   6   8   6     9466.94     9052.81    517.53 o 
   7   8   6        3.78       77.27    191.16 o 
   8   8   6     1492.27     1646.92    438.42 o 
   9   8   6      477.70      263.14    288.22 o 
  10   8   6     1010.20      970.38    318.60 o 
  11   8   6       92.06      280.31    313.78 o 
  12   8   6      249.97      352.71    306.87 o 
  13   8   6       68.43      320.67    377.42 o 
  14   8   6       12.17      600.57    539.18 o 
 -18   9   6       20.82      295.03    267.98 o 
 -17   9   6      108.46      311.98    264.89 o 
 -16   9   6       16.51      340.01    255.86 o 
 -15   9   6      497.48      506.81    342.54 o 
 -14   9   6      411.70      445.86    212.53 o 
 -13   9   6      338.30      589.48    252.06 o 
 -12   9   6     1009.99      967.21    294.25 o 
 -11   9   6       26.27      171.45    178.36 o 
 -10   9   6     3888.17     3808.96    469.24 o 
  -9   9   6     1200.76     1164.41    261.54 o 
  -8   9   6      658.52      796.01    240.00 o 
  -7   9   6     5155.60     5663.38    457.14 o 
  -6   9   6      327.86      563.12    136.06 o 
  -5   9   6     2781.21     2686.53    317.75 o 
  -4   9   6     1043.32      849.07    167.16 o 
  -3   9   6     1763.82     2144.15    243.20 o 
  -2   9   6     3943.37     3686.05    434.48 o 
  -1   9   6     8270.20     9087.47    617.87 o 
   0   9   6     1872.07     1612.25    290.56 o 
   1   9   6      760.42      926.62    209.33 o 
   2   9   6     6247.46     5704.30    461.39 o 
   3   9   6     1373.05     1316.22    142.95 o 
   4   9   6     1234.21      929.47    244.26 o 
   5   9   6     1798.12     1450.65    337.60 o 
   6   9   6     1222.73      992.67    226.18 o 
   7   9   6      495.19      419.66    209.55 o 
   8   9   6     3498.90     3885.12    589.25 o 
   9   9   6      131.08      536.45    220.20 o 
  10   9   6     1123.74      522.82    322.58 o 
  11   9   6      159.22      330.29    317.23 o 
  12   9   6      251.44      216.98    457.80 o 
  13   9   6       88.71      649.50    368.21 o 
  14   9   6      157.17      838.20    492.70 o 
 -17  10   6      188.90      321.45    286.80 o 
 -16  10   6      161.23      525.26    212.52 o 
 -15  10   6       25.93      234.65    251.44 o 
 -14  10   6      198.15      333.52    148.68 o 
 -13  10   6      236.83      283.64    272.28 o 
 -12  10   6      533.49      483.73    229.68 o 
 -11  10   6     3409.18     4526.42    521.92 o 
 -10  10   6     1893.69     1423.67    353.64 o 
  -9  10   6     5734.32     6054.03    545.94 o 
  -8  10   6     2719.68     2529.48    417.09 o 
  -7  10   6     8429.74     9521.45    665.85 o 
  -6  10   6     1230.52      865.90    247.55 o 
  -5  10   6      777.95      607.45    170.45 o 
  -4  10   6       48.38      194.99    105.31 o 
  -3  10   6       91.80      184.77    100.07 o 
  -2  10   6       79.38      168.32     83.18 o 
  -1  10   6       22.17      176.66    200.12 o 
   0  10   6     5169.42     5464.31    431.48 o 
   1  10   6      187.13      208.34    100.03 o 
   2  10   6    13100.88    13913.41    555.55 o 
   3  10   6        6.55      152.15     77.96 o 
   4  10   6    17903.34    18380.04    747.70 o 
   5  10   6     2686.61     2414.23    403.85 o 
   6  10   6    11392.67    11487.45    950.47 o 
   7  10   6     1161.71      774.91    199.36 o 
   8  10   6      817.38      471.86    267.90 o 
   9  10   6      709.90      590.50    285.38 o 
  10  10   6       63.07       61.34    220.33 o 
  11  10   6       63.10      550.90    272.01 o 
  12  10   6      215.93      731.94    471.32 o 
  13  10   6        0.28      277.54    524.42 o 
 -17  11   6       37.14      264.19    297.75 o 
 -16  11   6     1028.17      771.53    425.90 o 
 -15  11   6      664.16      607.65    366.58 o 
 -14  11   6        8.32      415.71    226.12 o 
 -13  11   6       53.27      350.88    224.52 o 
 -12  11   6      197.87      459.93    201.18 o 
 -11  11   6      474.90      721.84    160.47 o 
 -10  11   6     1198.14     1227.74    284.65 o 
  -9  11   6     1885.83     1697.43    349.09 o 
  -8  11   6      242.01      138.29    208.31 o 
  -7  11   6     2640.88     2985.85    417.08 o 
  -6  11   6     2478.73     2704.53    483.04 o 
  -5  11   6     2809.94     3038.81    361.26 o 
  -4  11   6     5808.56     6012.95    411.24 o 
  -3  11   6     1512.51     1131.05    284.72 o 
  -2  11   6        1.15       69.60     66.01 o 
  -1  11   6     1076.40      947.13    296.87 o 
   0  11   6     1565.97      911.85    239.96 o 
   1  11   6       16.55      125.82    148.57 o 
   2  11   6     6967.44     7250.23    569.99 o 
   3  11   6     9647.75     9339.51    547.29 o 
   4  11   6     5570.81     5425.96    420.89 o 
   5  11   6     4580.90     4383.08    531.65 o 
   6  11   6     1226.88     1085.32    244.61 o 
   7  11   6     1004.67      993.14    249.29 o 
   8  11   6       28.54      628.86    261.10 o 
   9  11   6      434.53      688.70    329.42 o 
  10  11   6       14.79      262.58    428.74 o 
  11  11   6      720.92      920.86    543.17 o 
  12  11   6      419.31      695.94    505.27 o 
  13  11   6      226.84      565.11    477.17 o 
 -16  12   6      101.59      638.86    364.76 o 
 -15  12   6      122.46      337.91    279.42 o 
 -14  12   6        1.20      260.57    321.37 o 
 -13  12   6      704.60      449.62    254.83 o 
 -12  12   6       47.26      284.48    224.82 o 
 -11  12   6      235.28      488.17    191.42 o 
 -10  12   6      147.49      341.44    214.72 o 
  -9  12   6     2554.92     2200.23    396.10 o 
  -8  12   6     1063.24     1464.55    363.82 o 
  -7  12   6     7178.71     7647.56    593.19 o 
  -6  12   6     6123.11     6635.19    549.97 o 
  -5  12   6     3349.04     3500.81    470.50 o 
  -4  12   6      651.02      521.57    147.72 o 
  -3  12   6      508.67      379.95    146.53 o 
  -2  12   6      334.46      410.68    201.25 o 
  -1  12   6      567.66      732.18    322.78 o 
   0  12   6       35.65       49.27    104.04 o 
   1  12   6     2386.90     2445.78    421.44 o 
   2  12   6      507.74      500.92    178.29 o 
   3  12   6     5848.53     5643.12    521.34 o 
   4  12   6       19.73      180.46    185.89 o 
   5  12   6      491.86      514.95    185.63 o 
   6  12   6      981.11      779.09    328.24 o 
   7  12   6       96.10      410.10    332.20 o 
   8  12   6      224.28       63.30    248.82 o 
   9  12   6      230.58      383.53    324.65 o 
  10  12   6      199.59      688.44    371.15 o 
  11  12   6      505.83      987.48    478.44 o 
  12  12   6      164.14      304.69    513.68 o 
 -16  13   6      284.15      777.75    321.08 o 
 -15  13   6      195.80      383.41    234.75 o 
 -14  13   6       70.21      498.43    288.75 o 
 -13  13   6       74.93      517.75    270.20 o 
 -12  13   6      477.37      222.88    228.31 o 
 -11  13   6        2.06      290.28    227.34 o 
 -10  13   6     1050.86      844.08    206.09 o 
  -9  13   6      290.43      837.87    245.37 o 
  -8  13   6        6.42      277.64    241.45 o 
  -7  13   6     3085.17     3367.54    494.23 o 
  -6  13   6     1509.72     1431.76    266.11 o 
  -5  13   6     5042.02     5313.93    491.40 o 
  -4  13   6     2027.97     2228.16    344.99 o 
  -3  13   6     8066.13     8041.99    400.45 o 
  -2  13   6      975.02      784.17    244.32 o 
  -1  13   6    11914.29    11586.61    867.62 o 
   0  13   6      177.74      334.73    132.83 o 
   1  13   6     1664.22     1527.14    311.96 o 
   2  13   6      172.46      338.22    126.74 o 
   3  13   6       12.06      184.93    222.50 o 
   4  13   6       90.23      278.61    234.64 o 
   5  13   6      378.05      807.99    317.85 o 
   6  13   6       20.70      440.21    252.69 o 
   7  13   6      344.69      561.72    361.88 o 
   8  13   6       41.04      605.14    437.89 o 
   9  13   6      394.98      754.92    500.59 o 
  10  13   6       14.13      574.42    395.21 o 
  11  13   6      129.92      497.95    341.49 o 
  12  13   6        6.71      531.10    508.88 o 
 -15  14   6       19.69      208.00    249.46 o 
 -14  14   6      739.76      852.52    318.72 o 
 -13  14   6        0.20      582.08    331.80 o 
 -12  14   6      764.49      855.57    335.83 o 
 -11  14   6      885.92     1297.18    323.39 o 
 -10  14   6        5.33      465.06    259.19 o 
  -9  14   6      116.57      337.02    190.80 o 
  -8  14   6       54.78      322.64    188.70 o 
  -7  14   6     3196.98     3342.81    487.16 o 
  -6  14   6       90.29      357.13    207.75 o 
  -5  14   6     2292.95     1810.36    419.46 o 
  -4  14   6      247.66      253.69    179.10 o 
  -3  14   6      948.00      721.06    193.27 o 
  -2  14   6     7970.29     8239.50    820.93 o 
  -1  14   6       43.23      423.91    306.04 o 
   0  14   6     1182.37     1125.77    230.58 o 
   1  14   6     1591.87     1143.59    304.57 o 
   2  14   6      346.38      704.24    363.97 o 
   3  14   6     1291.27     1670.08    506.44 o 
   4  14   6      771.22      935.19    373.36 o 
   5  14   6        3.86      -59.51    237.63 o 
   6  14   6      147.00      415.89    188.67 o 
   7  14   6     1132.02     1412.10    546.47 o 
   8  14   6       14.04      218.54    494.61 o 
   9  14   6      869.04      902.50    516.28 o 
  10  14   6      297.44      965.65    468.00 o 
  11  14   6        0.19      -21.49    478.32 o 
 -15  15   6      248.20      612.91    238.68 o 
 -14  15   6      160.88      486.06    226.89 o 
 -13  15   6      178.61      436.57    263.59 o 
 -12  15   6       19.80      -34.16    299.42 o 
 -11  15   6        3.83      394.06    227.72 o 
 -10  15   6       26.78      362.11    214.50 o 
  -9  15   6      435.76      214.99    294.32 o 
  -8  15   6       14.82       96.78    222.19 o 
  -7  15   6     1249.30      949.19    251.97 o 
  -6  15   6       42.32      127.57    187.78 o 
  -5  15   6     4734.50     4855.75    536.16 o 
  -4  15   6       11.95      163.45    196.35 o 
  -3  15   6     2250.31     1614.97    409.79 o 
  -2  15   6      249.14      249.56    212.35 o 
  -1  15   6     2706.05     2093.35    499.28 o 
   0  15   6       88.85      187.71    183.12 o 
   1  15   6      114.89      195.54    160.63 o 
   2  15   6     1644.55      858.14    430.98 o 
   3  15   6      875.58      656.36    380.80 o 
   4  15   6     1060.11     1021.50    436.35 o 
   5  15   6        5.31      322.78    229.78 o 
   6  15   6      311.70      520.85    324.92 o 
   7  15   6        7.57      131.05    336.77 o 
   8  15   6      599.90      542.58    624.82 o 
   9  15   6       24.97      360.57    375.38 o 
  10  15   6      142.30      835.26    515.14 o 
  11  15   6       18.02       10.17    476.05 o 
 -14  16   6      344.31      617.30    240.90 o 
 -13  16   6      419.07      706.14    295.67 o 
 -12  16   6      127.74      696.69    305.30 o 
 -11  16   6     1871.26     1776.71    419.39 o 
 -10  16   6      137.43      485.78    268.76 o 
  -9  16   6     1081.55     1116.18    345.64 o 
  -8  16   6        1.05      164.92    213.48 o 
  -7  16   6        8.30      324.69    165.77 o 
  -6  16   6        1.93      106.75    215.19 o 
  -5  16   6        0.47      314.38    248.04 o 
  -4  16   6      914.69      717.27    284.04 o 
  -3  16   6      350.34      402.40    228.67 o 
  -2  16   6     3275.99     3546.30    557.41 o 
  -1  16   6        6.85      103.98    263.06 o 
   0  16   6      477.44      243.93    194.34 o 
   1  16   6      334.47      453.67    196.53 o 
   2  16   6      561.00      260.29    332.54 o 
   3  16   6       81.28      256.33    216.77 o 
   4  16   6      307.94      -37.95    347.82 o 
   5  16   6       99.65      445.05    345.83 o 
   6  16   6      582.18      447.95    284.36 o 
   7  16   6      789.97      742.35    323.13 o 
   8  16   6       11.76      209.19    447.31 o 
   9  16   6      224.74      614.02    345.52 o 
  10  16   6       11.39      281.62    395.81 o 
 -13  17   6      257.75      611.41    293.33 o 
 -12  17   6     1162.27      858.03    268.62 o 
 -11  17   6      185.60      442.72    261.07 o 
 -10  17   6     1447.99     1759.68    488.69 o 
  -9  17   6      165.55      120.43    256.94 o 
  -8  17   6      118.15      287.76    241.98 o 
  -7  17   6      137.31      697.12    286.75 o 
  -6  17   6        2.68       49.93    257.73 o 
  -5  17   6      989.40      561.11    309.40 o 
  -4  17   6      226.72      327.47    183.87 o 
  -3  17   6      739.45      910.03    272.93 o 
  -2  17   6      215.92      582.61    240.05 o 
  -1  17   6      412.65      444.93    202.36 o 
   0  17   6       86.62      492.13    257.83 o 
   1  17   6      161.84      401.75    521.57 o 
   2  17   6     1216.14     2093.98    554.11 o 
   3  17   6      336.58      332.27    321.09 o 
   4  17   6        4.90      425.86    293.02 o 
   5  17   6      330.60      476.71    308.64 o 
   6  17   6     1115.19     1754.91    701.70 o 
   7  17   6      190.23      588.57    380.73 o 
   8  17   6     1792.78     1271.89    759.21 o 
   9  17   6        2.00      623.59    384.67 o 
 -12  18   6       70.56      472.17    297.59 o 
 -11  18   6      163.66      315.38    251.93 o 
 -10  18   6        2.80      152.81    282.64 o 
  -9  18   6      383.42      557.49    328.80 o 
  -8  18   6      138.43      687.68    286.00 o 
  -7  18   6      335.71      287.59    221.31 o 
  -6  18   6      279.61      438.74    242.28 o 
  -5  18   6      560.95      726.11    289.72 o 
  -4  18   6      708.99      737.81    278.26 o 
  -3  18   6      201.18      330.79    226.65 o 
  -2  18   6      180.72      709.33    324.49 o 
  -1  18   6      439.87      770.45    379.52 o 
   0  18   6     1332.30     1088.17    526.55 o 
   1  18   6      144.10      215.53    275.32 o 
   2  18   6     2462.56     2009.39    801.54 o 
   3  18   6       11.92       93.76    385.26 o 
   4  18   6      378.13      873.17    396.66 o 
   5  18   6      618.26      724.63    528.72 o 
   6  18   6      310.70      592.78    405.47 o 
   7  18   6       22.15      444.22    408.44 o 
   8  18   6       12.99      218.20    367.53 o 
 -11  19   6        9.16      386.96    283.47 o 
 -10  19   6      276.91      542.94    263.08 o 
  -9  19   6      337.16      545.89    360.75 o 
  -8  19   6        9.66      387.11    308.90 o 
  -7  19   6      750.29      559.45    328.47 o 
  -6  19   6      241.68      564.49    235.20 o 
  -5  19   6      327.42      291.01    246.15 o 
  -4  19   6        2.02      172.32    202.33 o 
  -3  19   6        9.00       84.75    230.05 o 
  -2  19   6      242.91      330.23    243.08 o 
  -1  19   6       60.34      148.62    340.81 o 
   0  19   6      696.58      712.59    379.01 o 
   1  19   6      261.29      531.01    344.18 o 
   2  19   6     1032.88      161.41    426.09 o 
   3  19   6      423.69      665.48    377.24 o 
   4  19   6      419.25      699.82    325.23 o 
   5  19   6      186.09     1076.62    473.29 o 
   6  19   6       24.40      270.64    409.84 o 
   7  19   6      201.85      791.37    378.61 o 
 -10  20   6      218.07      306.42    485.38 o 
  -9  20   6      119.68      538.71    322.74 o 
  -8  20   6      243.76      592.08    353.34 o 
  -7  20   6      326.03      322.54    289.68 o 
  -6  20   6      220.51      453.28    355.17 o 
  -5  20   6      929.20      696.75    307.58 o 
  -4  20   6      136.84      426.51    288.23 o 
  -3  20   6      412.45      568.15    302.58 o 
  -2  20   6      462.60      290.58    310.52 o 
  -1  20   6        2.69      349.05    307.51 o 
   0  20   6      955.73      957.45    305.00 o 
   1  20   6      230.30      465.57    362.63 o 
   2  20   6      707.39      476.42    474.48 o 
   3  20   6      256.53      383.14    420.09 o 
   4  20   6        9.77      517.90    387.18 o 
   5  20   6       11.16      243.34    453.39 o 
   6  20   6        6.56      348.28    274.87 o 
  -8  21   6       25.86      359.96    420.73 o 
  -7  21   6       26.48     -171.95    408.65 o 
  -6  21   6      168.40      367.57    316.39 o 
  -5  21   6       10.30      641.12    280.23 o 
  -4  21   6      183.26      484.54    216.83 o 
  -3  21   6       30.70      378.63    245.87 o 
  -2  21   6       13.92      274.57    288.70 o 
  -1  21   6      152.52      459.31    294.18 o 
   0  21   6       62.46      947.70    411.26 o 
   1  21   6      149.00      505.64    281.79 o 
   2  21   6       15.91       80.03    390.61 o 
   3  21   6       10.75     -171.12    428.21 o 
   4  21   6      217.40      473.39    397.84 o 
  -5  22   6      289.86      350.99    331.17 o 
  -4  22   6       25.16      574.02    340.83 o 
  -3  22   6      133.45      373.18    233.65 o 
  -2  22   6      251.21      617.19    291.50 o 
  -1  22   6        0.93      -67.05    360.86 o 
   0  22   6      275.15      422.75    347.35 o 
   1  22   6      440.39      275.36    318.40 o 
 -19   1   7       71.86      546.49    335.89 o 
 -18   1   7     2925.19     2828.65    858.74 o 
 -17   1   7      125.50      500.55    262.40 o 
 -16   1   7     5490.94     5584.18    974.29 o 
 -15   1   7      333.53      580.85    381.02 o 
 -14   1   7      113.78      745.73    268.91 o 
 -13   1   7      343.61      306.28    263.81 o 
 -12   1   7     3319.32     2727.30    538.19 o 
 -11   1   7     2359.91     1963.50    376.79 o 
 -10   1   7    15950.39    15350.74    634.90 o 
  -9   1   7    19594.80    19742.42    835.74 o 
  -8   1   7    31371.77    31430.23    737.71 o 
  -7   1   7    17992.35    17841.80    610.00 o 
  -6   1   7    18051.13    17742.25    481.45 o 
  -5   1   7       94.36      125.43     99.66 o 
  -4   1   7     9100.65     8807.53    339.11 o 
  -3   1   7    31276.75    31738.33    410.07 o 
  -2   1   7     6613.67     6375.50    226.84 o 
  -1   1   7     3729.83     3939.13    261.59 o 
   0   1   7      325.79      527.88    130.84 o 
   1   1   7       65.56      341.36    356.12 o 
   3   1   7    26882.90    26401.19   1177.36 o 
   4   1   7     5000.43     5109.36    670.39 o 
   5   1   7    28273.72    29843.17   1413.98 o 
   6   1   7     7699.44     7726.40    931.97 o 
   7   1   7    12715.57    15643.52   1548.87 o 
   8   1   7      591.80      583.43    408.93 o 
   9   1   7      142.60       89.75    452.17 o 
  10   1   7       41.60      218.66    232.67 o 
  11   1   7     1626.73     2034.48    660.52 o 
  12   1   7      119.10       35.50    441.17 o 
  13   1   7      416.51      141.32    463.44 o 
  14   1   7      166.63      972.66    753.91 o 
 -19   2   7      899.76     1011.68    381.94 o 
 -18   2   7      175.25      406.22    431.93 o 
 -17   2   7     5147.66     4720.90    881.70 o 
 -16   2   7        5.93      166.46    222.12 o 
 -15   2   7     2536.49     2216.95    663.44 o 
 -14   2   7       75.92      155.60    245.43 o 
 -13   2   7     3215.99     3609.71    561.10 o 
 -12   2   7       46.89      108.95    244.97 o 
 -11   2   7      116.54      403.86    215.57 o 
 -10   2   7     3944.69     3729.86    584.50 o 
  -9   2   7      180.93      134.18    121.72 o 
  -8   2   7    10068.05     9854.73    393.22 o 
  -7   2   7       10.97      192.20    123.15 o 
  -6   2   7     2532.07     2479.44    280.14 o 
  -5   2   7      105.24       66.36     72.09 o 
  -4   2   7      336.86      200.43     76.89 o 
  -3   2   7    23343.71    23021.92    472.53 o 
  -2   2   7    33407.34    34024.60    479.53 o 
  -1   2   7      125.31      275.78     97.88 o 
   0   2   7     4610.36     4411.84    248.91 o 
   1   2   7      924.14      915.84    314.49 o 
   2   2   7      318.43      342.06    175.82 o 
   3   2   7    16877.36    17608.94   1122.62 o 
   4   2   7     8936.89     8522.12    744.71 o 
   5   2   7     4350.37     4425.97    606.64 o 
   6   2   7     1516.26     1176.04    543.93 o 
   7   2   7     2708.94     2757.77    682.07 o 
   8   2   7       92.27       91.17    340.31 o 
   9   2   7      132.55      516.84    348.12 o 
  10   2   7     1090.13     1512.28    683.00 o 
  11   2   7     2320.94     2474.10    754.75 o 
  12   2   7      872.39      675.20    542.44 o 
  13   2   7      299.48      707.36    557.67 o 
  14   2   7      880.09      644.41    399.61 o 
 -19   3   7      253.29      674.68    448.05 o 
 -18   3   7       43.42      -17.35    335.86 o 
 -17   3   7       10.34      269.68    282.63 o 
 -16   3   7      152.44      352.81    305.60 o 
 -15   3   7      107.78      637.46    262.78 o 
 -14   3   7      905.41      849.19    273.88 o 
 -13   3   7      488.30      394.49    222.21 o 
 -12   3   7     2020.20     2125.38    382.13 o 
 -11   3   7      757.20      487.73    154.46 o 
 -10   3   7     4774.57     4937.48    477.44 o 
  -9   3   7      212.80      343.07    125.45 o 
  -8   3   7    14112.87    13896.72    590.65 o 
  -7   3   7      995.32      715.57    183.85 o 
  -6   3   7     4524.25     4668.76    227.42 o 
  -5   3   7    17974.18    18038.99    450.12 o 
  -4   3   7      252.58      202.84     65.60 o 
  -3   3   7    29730.23    30557.53    500.81 o 
  -2   3   7     1886.12     1819.15    151.62 o 
  -1   3   7     3911.74     3736.90    188.37 o 
   0   3   7      922.90      666.70    153.47 o 
   1   3   7       68.75       36.08     45.47 o 
   2   3   7     9473.65     9068.10    808.77 o 
   3   3   7       77.06      105.57    171.55 o 
   4   3   7     4133.78     4667.40    636.81 o 
   5   3   7     3915.69     3795.18    615.67 o 
   6   3   7      953.92      721.99    473.20 o 
   7   3   7     3047.38     3138.53    673.58 o 
   8   3   7       29.06       22.52    285.38 o 
   9   3   7      101.37      -16.19    376.44 o 
  10   3   7      670.33     1237.47    454.82 o 
  11   3   7      201.41      293.85    526.86 o 
  12   3   7      193.52      368.40    648.82 o 
  13   3   7       23.66     -317.87    530.38 o 
  14   3   7        1.79      591.97    425.22 o 
 -19   4   7      606.16     1094.92    450.40 o 
 -18   4   7      235.22      411.66    295.40 o 
 -17   4   7     5797.84     6377.54   1701.53 o 
 -16   4   7        0.20      352.32    267.17 o 
 -15   4   7     3544.77     3386.34    506.77 o 
 -14   4   7      652.82      514.13    246.07 o 
 -13   4   7      191.09      484.81    257.39 o 
 -12   4   7     2124.58     2470.14    499.93 o 
 -11   4   7     2195.34     2382.50    423.80 o 
 -10   4   7      845.12      927.15    224.34 o 
  -9   4   7     2153.10     2138.70    362.62 o 
  -8   4   7       32.86      152.65    121.38 o 
  -7   4   7      748.41      719.56    170.75 o 
  -6   4   7    11474.92    11189.04    415.26 o 
  -5   4   7     9441.29     8800.03    340.96 o 
  -4   4   7    91623.40    91406.50   1080.80 o 
  -3   4   7    63696.54    64164.27    767.49 o 
  -2   4   7   112945.77   116170.27   1213.59 o 
  -1   4   7    17831.68    17017.46    451.57 o 
   0   4   7    50909.73    51245.93    925.69 o 
   1   4   7     5584.79     5866.20    328.74 o 
   2   4   7     7642.53     6963.06    354.67 o 
   3   4   7      666.01      632.68    206.06 o 
   4   4   7     3543.03     3205.66    320.33 o 
   5   4   7        4.98      457.76    214.83 o 
   6   4   7     3676.66     3293.94    542.97 o 
   7   4   7      175.62      340.48    205.93 o 
   8   4   7        9.88      126.81    242.41 o 
   9   4   7     1585.01      955.19    332.34 o 
  10   4   7     3646.21     3455.42    764.30 o 
  11   4   7      696.00      874.51    458.86 o 
  12   4   7     2048.54     2064.89    643.58 o 
  13   4   7      104.46      387.15    339.65 o 
  14   4   7      662.96      787.19    449.84 o 
 -19   5   7      276.72      336.76    361.66 o 
 -18   5   7      131.28      307.73    360.84 o 
 -17   5   7       62.72     -191.21    399.49 o 
 -16   5   7      347.91      457.73    363.76 o 
 -15   5   7      981.80      905.41    410.26 o 
 -14   5   7      241.49      260.43    236.44 o 
 -13   5   7      289.33      519.12    207.30 o 
 -12   5   7      183.33      348.94    227.06 o 
 -11   5   7      474.11      564.70    233.05 o 
 -10   5   7     5732.08     5185.20    521.22 o 
  -9   5   7      127.52      309.79    128.40 o 
  -8   5   7       96.13      309.45    126.24 o 
  -7   5   7     4606.91     4697.53    349.01 o 
  -6   5   7      126.46      130.43    107.05 o 
  -5   5   7       99.00      198.62     98.33 o 
  -4   5   7    10151.14     9803.98    386.40 o 
  -3   5   7     3533.31     3475.82    246.81 o 
  -2   5   7       36.55      140.17     70.82 o 
  -1   5   7    22031.93    21631.46    526.93 o 
   0   5   7     3975.61     3843.90    373.34 o 
   1   5   7     1738.68     1517.15    233.14 o 
   2   5   7      340.54      368.26    134.89 o 
   3   5   7     2163.14     1993.67    256.26 o 
   4   5   7     1535.42     1606.73    190.41 o 
   5   5   7      184.29      234.52    135.09 o 
   6   5   7       15.26      400.59    226.11 o 
   7   5   7       83.29     -236.11    276.01 o 
   8   5   7     3928.80     3774.18    599.38 o 
   9   5   7      244.00      137.41    270.05 o 
  10   5   7      150.22      534.13    292.64 o 
  11   5   7      396.90      325.80    285.66 o 
  12   5   7        5.57      739.37    359.43 o 
  13   5   7      107.91      440.34    366.08 o 
  14   5   7       23.07      552.97    382.63 o 
 -18   6   7        1.23      437.21    387.13 o 
 -17   6   7     2521.96     2582.01    688.65 o 
 -16   6   7      516.60      739.55    293.95 o 
 -15   6   7     1440.30     1603.98    449.16 o 
 -14   6   7      716.28      655.50    305.98 o 
 -13   6   7      659.62      765.32    269.59 o 
 -12   6   7      134.25      523.48    192.68 o 
 -11   6   7     1525.14     1094.45    323.90 o 
 -10   6   7     1763.27     2118.87    362.47 o 
  -9   6   7     1746.60     1677.21    271.97 o 
  -8   6   7     2109.22     2226.47    273.21 o 
  -7   6   7      152.67      262.08    138.79 o 
  -6   6   7     4808.26     4586.27    376.20 o 
  -5   6   7     1643.35     1687.10    265.32 o 
  -4   6   7    63136.64    64385.39   1031.15 o 
  -3   6   7    30412.46    31009.29    582.83 o 
  -2   6   7    32755.42    32777.79    622.27 o 
  -1   6   7    17679.51    17304.79    442.40 o 
   0   6   7    10465.41    10280.35    453.41 o 
   1   6   7       13.56      318.04     99.27 o 
   2   6   7      217.68      223.46    100.04 o 
   3   6   7      762.65      640.57    172.66 o 
   4   6   7      490.04      433.15    127.85 o 
   5   6   7      244.08      384.61    147.50 o 
   6   6   7     1521.90     1205.27    314.04 o 
   7   6   7     2293.64     2673.42    509.64 o 
   8   6   7      529.12      608.88    245.72 o 
   9   6   7      682.13      654.04    258.35 o 
  10   6   7     1196.86     1031.84    497.28 o 
  11   6   7       95.30      589.47    471.62 o 
  12   6   7     1479.38     1152.21    468.25 o 
  13   6   7      188.27      321.98    329.45 o 
  14   6   7       79.87      292.65    379.63 o 
 -18   7   7      595.29      709.14    273.81 o 
 -17   7   7       71.82      139.59    268.62 o 
 -16   7   7      578.48      385.96    257.73 o 
 -15   7   7       97.64      545.08    312.33 o 
 -14   7   7        6.46      200.49    238.35 o 
 -13   7   7      634.81      630.09    257.40 o 
 -12   7   7     2904.44     3217.98    497.27 o 
 -11   7   7      668.48      546.75    167.47 o 
 -10   7   7    16930.40    17184.32    825.76 o 
  -9   7   7     3668.43     3292.57    400.75 o 
  -8   7   7     4366.29     4140.96    368.24 o 
  -7   7   7      125.05      126.34    128.39 o 
  -6   7   7       19.49      188.86    119.10 o 
  -5   7   7      612.67      529.98    207.68 o 
  -4   7   7    17573.63    18542.75    596.84 o 
  -3   7   7    38921.69    39368.61    739.94 o 
  -2   7   7     2098.08     1776.59    245.48 o 
  -1   7   7    11386.37    11369.80    378.50 o 
   0   7   7       44.97       97.83     68.67 o 
   1   7   7      476.97      453.31     90.77 o 
   2   7   7     2894.57     3097.22    293.95 o 
   3   7   7     5946.78     5698.76    438.54 o 
   4   7   7     2460.87     2382.58    222.63 o 
   5   7   7     8484.89     7901.81    584.85 o 
   6   7   7        9.99      165.77    201.15 o 
   7   7   7     3126.11     3471.31    549.25 o 
   8   7   7     3182.60     2776.10    617.61 o 
   9   7   7      124.93      436.71    284.93 o 
  10   7   7      597.76      672.30    313.16 o 
  11   7   7      615.74      517.69    258.89 o 
  12   7   7      188.70      536.90    621.99 o 
  13   7   7      570.32      566.90    372.50 o 
  14   7   7      183.00      467.17    350.84 o 
 -18   8   7      166.06      638.64    282.95 o 
 -17   8   7      512.84      781.72    409.80 o 
 -16   8   7      440.55      697.73    362.97 o 
 -15   8   7     1486.74     1306.64    350.54 o 
 -14   8   7     2124.36     1819.44    479.51 o 
 -13   8   7      985.58     1009.21    357.21 o 
 -12   8   7     1116.96      969.33    305.95 o 
 -11   8   7     7869.41     8452.89    684.46 o 
 -10   8   7     1573.40     1741.87    322.62 o 
  -9   8   7     1001.77      979.13    274.93 o 
  -8   8   7       17.36      118.99    175.94 o 
  -7   8   7     1329.14     1178.12    220.97 o 
  -6   8   7      169.87      384.28    138.66 o 
  -5   8   7     2268.79     2228.57    275.18 o 
  -4   8   7    11336.27    11189.21    489.44 o 
  -3   8   7     2011.28     2291.64    224.08 o 
  -2   8   7      148.86       93.80     61.66 o 
  -1   8   7       93.30       41.30     81.01 o 
   0   8   7     1389.48     1809.79    427.31 o 
   1   8   7      236.03      203.90    206.38 o 
   2   8   7      522.90      489.41    132.60 o 
   3   8   7     1647.73     1562.58    206.20 o 
   4   8   7      453.06      218.51    132.59 o 
   5   8   7     1126.12     1049.94    232.60 o 
   6   8   7     1815.02     1711.59    475.24 o 
   7   8   7     3845.75     4299.82    548.18 o 
   8   8   7     1865.72     1965.55    408.83 o 
   9   8   7     5717.25     5447.48   1043.37 o 
  10   8   7        3.70      384.15    353.29 o 
  11   8   7       73.66      244.77    196.12 o 
  12   8   7      466.68      662.56    321.96 o 
  13   8   7      225.92      904.67    614.47 o 
 -18   9   7      714.82      385.62    257.65 o 
 -17   9   7        0.47      215.18    285.15 o 
 -16   9   7     2437.90     2560.18    733.53 o 
 -15   9   7       16.05      600.81    244.57 o 
 -14   9   7        0.23      180.95    247.50 o 
 -13   9   7       49.17      456.17    286.37 o 
 -12   9   7      411.20      641.37    291.81 o 
 -11   9   7     1170.69      916.16    265.08 o 
 -10   9   7     3839.45     4317.87    532.48 o 
  -9   9   7     6836.85     6115.86    542.63 o 
  -8   9   7     5153.56     5347.81    455.57 o 
  -7   9   7     3532.62     3244.93    476.13 o 
  -6   9   7     2126.69     2126.43    267.96 o 
  -5   9   7     1801.24     1213.63    223.36 o 
  -4   9   7      460.61      417.53    124.70 o 
  -3   9   7      705.83      561.15    135.31 o 
  -2   9   7      933.09      991.93    246.90 o 
  -1   9   7      293.08      222.21    197.74 o 
   0   9   7     2428.41     2605.04    271.03 o 
   1   9   7     2961.49     2941.18    551.32 o 
   2   9   7     5814.40     5482.52    680.65 o 
   3   9   7    11207.08    11233.62    495.68 o 
   4   9   7     3055.54     2813.42    336.68 o 
   5   9   7    15550.27    16254.94    875.07 o 
   6   9   7     1702.31     1865.77    382.78 o 
   7   9   7     4526.56     4629.44    556.35 o 
   8   9   7      694.29      411.04    244.24 o 
   9   9   7        7.49      249.39    270.39 o 
  10   9   7      213.93      338.85    305.05 o 
  11   9   7      468.87      594.33    356.12 o 
  12   9   7       47.96      480.19    528.93 o 
  13   9   7      272.67      687.40    458.33 o 
 -17  10   7      785.17      930.24    420.46 o 
 -16  10   7      114.77      413.98    344.30 o 
 -15  10   7      474.04      436.62    320.26 o 
 -14  10   7      604.07      650.24    208.44 o 
 -13  10   7       49.90      468.47    231.96 o 
 -12  10   7       49.12      361.55    260.32 o 
 -11  10   7     4442.17     4314.45    629.97 o 
 -10  10   7     4445.49     4565.54    553.92 o 
  -9  10   7        1.38      152.50    165.51 o 
  -8  10   7     2284.60     2987.17    399.93 o 
  -7  10   7      144.89      353.37    151.50 o 
  -6  10   7     9522.25     9757.24    562.68 o 
  -5  10   7     4629.29     4841.38    444.17 o 
  -4  10   7     1292.28     1202.63    163.56 o 
  -3  10   7       68.35      121.11     67.27 o 
  -2  10   7     1787.90     1510.61    243.79 o 
  -1  10   7       11.62       65.74    177.68 o 
   0  10   7      451.66      347.19    135.04 o 
   1  10   7     5022.48     5282.05    640.82 o 
   2  10   7       44.10     -232.68    279.85 o 
   3  10   7     7678.89     7611.42    364.29 o 
   4  10   7     5145.03     5528.28    522.57 o 
   5  10   7     2578.08     2369.39    400.29 o 
   6  10   7      687.76      217.35    250.03 o 
   7  10   7       69.09       61.23    243.63 o 
   8  10   7      455.02      552.45    249.56 o 
   9  10   7      744.63      928.18    370.15 o 
  10  10   7      269.89      634.98    389.85 o 
  11  10   7      192.15      592.82    524.35 o 
  12  10   7       85.37      366.44    439.51 o 
  13  10   7       86.12      253.87    412.17 o 
 -17  11   7      101.28      593.92    327.09 o 
 -16  11   7      114.25      291.92    258.03 o 
 -15  11   7       34.83      205.34    215.93 o 
 -14  11   7      103.25      320.35    289.82 o 
 -13  11   7       48.74      286.83    179.66 o 
 -12  11   7      653.10      585.22    189.88 o 
 -11  11   7       26.67      170.66    174.29 o 
 -10  11   7      184.88      332.36    179.58 o 
  -9  11   7       86.11      241.98    204.36 o 
  -8  11   7     4993.44     5297.77    478.37 o 
  -7  11   7        3.25      195.22    208.30 o 
  -6  11   7     5388.00     5270.68    481.86 o 
  -5  11   7     5801.61     5679.15    494.51 o 
  -4  11   7     3266.05     3008.58    317.58 o 
  -3  11   7      132.68      159.91    109.01 o 
  -2  11   7     1652.13     1505.56    557.08 o 
  -1  11   7      436.79      760.57    346.43 o 
   0  11   7      271.40      317.71    111.12 o 
   1  11   7     1606.24     1325.66    271.55 o 
   2  11   7      973.90     1310.95    543.03 o 
   3  11   7      538.90      506.61    295.31 o 
   4  11   7      178.67      -69.36    275.13 o 
   5  11   7     2711.53     3105.42    729.66 o 
   6  11   7        4.18     -204.81    296.89 o 
   7  11   7      409.63      324.54    309.91 o 
   8  11   7      657.99      572.35    335.00 o 
   9  11   7       89.48      209.58    289.61 o 
  10  11   7       51.60      456.53    345.21 o 
  11  11   7        6.12      659.92    466.36 o 
  12  11   7       52.52      482.26    790.29 o 
 -16  12   7       95.54      368.17    393.34 o 
 -15  12   7     1155.30     1385.39    356.40 o 
 -14  12   7      357.62      586.16    246.85 o 
 -13  12   7     1340.64      989.29    278.02 o 
 -12  12   7      442.68      999.14    303.16 o 
 -11  12   7      178.29      436.27    204.90 o 
 -10  12   7      176.69      264.43    199.24 o 
  -9  12   7      168.74      392.05    170.34 o 
  -8  12   7      878.32      946.79    234.59 o 
  -7  12   7      139.43      281.99    165.15 o 
  -6  12   7       45.63       60.54    175.72 o 
  -5  12   7     5430.02     5389.83    497.50 o 
  -4  12   7     5186.44     5177.33    452.70 o 
  -3  12   7     2477.47     2599.35    304.10 o 
  -2  12   7    11610.24    12188.98    794.76 o 
  -1  12   7     2025.60     2398.52    516.65 o 
   0  12   7     5385.49     5466.22    530.19 o 
   1  12   7      638.72      661.44    307.21 o 
   2  12   7       58.81       84.91    107.03 o 
   3  12   7     2951.94     2958.41    617.26 o 
   4  12   7      403.39      260.99    326.46 o 
   5  12   7     1539.00     1077.55    319.52 o 
   6  12   7      180.75      178.47    276.63 o 
   7  12   7       24.29      338.83    206.13 o 
   8  12   7       14.30       17.56    355.28 o 
   9  12   7       64.05      294.27    214.65 o 
  10  12   7      254.87      359.01    350.57 o 
  11  12   7        8.66      700.35    662.41 o 
  12  12   7      324.03      851.56    669.80 o 
 -16  13   7      354.09      521.88    410.56 o 
 -15  13   7      502.70      204.76    269.97 o 
 -14  13   7      621.02      999.40    272.63 o 
 -13  13   7      518.52      533.33    203.33 o 
 -12  13   7       88.71      140.25    237.65 o 
 -11  13   7       36.50      232.30    174.22 o 
 -10  13   7       76.67      125.26    206.04 o 
  -9  13   7      488.91      667.44    206.74 o 
  -8  13   7     1269.80     1079.66    332.70 o 
  -7  13   7      972.98     1068.44    291.34 o 
  -6  13   7     3386.35     3210.06    423.56 o 
  -5  13   7     3592.36     3636.62    423.08 o 
  -4  13   7     4833.80     4190.24    461.25 o 
  -3  13   7      607.86      424.14    127.44 o 
  -2  13   7      444.53      403.47    226.65 o 
  -1  13   7      640.90      514.30    175.26 o 
   0  13   7      287.62      210.36    174.62 o 
   1  13   7     2896.49     2817.29    685.80 o 
   2  13   7     4693.07     5505.00    747.75 o 
   3  13   7      134.94      243.82    218.89 o 
   4  13   7      460.12      263.62    372.50 o 
   5  13   7       75.69      105.30    334.19 o 
   6  13   7       86.65      135.08    278.44 o 
   7  13   7      159.02      652.45    277.84 o 
   8  13   7      323.63      533.73    344.61 o 
   9  13   7      191.83      486.55    411.04 o 
  10  13   7       50.39      319.37    317.89 o 
  11  13   7      265.50      885.50    451.06 o 
 -15  14   7      523.56      427.52    247.19 o 
 -14  14   7       37.87      241.15    268.13 o 
 -13  14   7       11.88      168.70    208.31 o 
 -12  14   7       68.89      244.90    218.79 o 
 -11  14   7       43.37      300.52    182.45 o 
 -10  14   7      136.47      269.66    257.77 o 
  -9  14   7       82.58      223.71    209.19 o 
  -8  14   7      611.17      543.64    263.72 o 
  -7  14   7       15.72      203.30    172.30 o 
  -6  14   7     4724.86     4497.94    499.03 o 
  -5  14   7      977.09      792.71    240.91 o 
  -4  14   7    11907.67    11502.74    827.62 o 
  -3  14   7      949.18      870.75    334.20 o 
  -2  14   7     5548.63     5855.68    666.15 o 
  -1  14   7     5936.32     6376.58    802.88 o 
   0  14   7     5289.82     5503.57    615.07 o 
   1  14   7     1641.81     1314.88    445.49 o 
   2  14   7     2345.03     2459.40    810.08 o 
   3  14   7      262.44      -37.35    390.02 o 
   4  14   7      931.43      985.81    453.78 o 
   5  14   7      784.23     1000.38    439.76 o 
   6  14   7      134.26      528.05    416.06 o 
   7  14   7       33.22      383.06    314.35 o 
   8  14   7      174.67      344.90    290.34 o 
   9  14   7      192.82      681.73    465.37 o 
  10  14   7       29.00      479.54    476.42 o 
  11  14   7        0.01      583.22    691.68 o 
 -15  15   7      768.58      654.15    306.65 o 
 -14  15   7       20.94      149.45    248.65 o 
 -13  15   7      882.25     1028.20    342.96 o 
 -12  15   7      436.60      547.96    288.67 o 
 -11  15   7      817.32      839.75    342.20 o 
 -10  15   7      700.16      915.38    270.89 o 
  -9  15   7       98.76      389.21    269.18 o 
  -8  15   7      133.75      378.71    217.36 o 
  -7  15   7       22.64      109.11    162.12 o 
  -6  15   7     1251.43     1444.06    347.14 o 
  -5  15   7       56.53      254.02    155.10 o 
  -4  15   7     2331.32     1799.74    420.30 o 
  -3  15   7     2518.08     2248.26    671.35 o 
  -2  15   7      234.54      378.10    238.42 o 
  -1  15   7     6207.94     6954.15    857.83 o 
   0  15   7      243.42      617.05    384.21 o 
   1  15   7     4252.42     4071.26    753.60 o 
   2  15   7      772.33      949.57    388.15 o 
   3  15   7       20.14      317.54    283.89 o 
   4  15   7      186.88      -62.27    369.99 o 
   5  15   7        2.71      161.17    354.87 o 
   6  15   7      444.99      129.79    748.82 o 
   7  15   7      222.37      360.25    283.89 o 
   8  15   7      554.53     1136.69    514.36 o 
   9  15   7       51.35      348.30    450.04 o 
  10  15   7      277.96      605.78    335.59 o 
 -14  16   7      351.06      575.81    285.36 o 
 -13  16   7      252.40      218.29    256.64 o 
 -12  16   7     1499.60     1055.60    289.84 o 
 -11  16   7     1180.73      804.42    279.83 o 
 -10  16   7        5.87      282.46    225.40 o 
  -9  16   7      322.73      371.66    218.12 o 
  -8  16   7       35.28      208.00    253.93 o 
  -7  16   7       73.94      516.51    267.26 o 
  -6  16   7      687.85      997.93    295.82 o 
  -5  16   7      135.36     -261.29    276.52 o 
  -4  16   7      117.54      -51.73    221.37 o 
  -3  16   7        0.26     -117.50    243.68 o 
  -2  16   7       84.44      121.31    227.29 o 
  -1  16   7      860.77      755.54    309.44 o 
   0  16   7       62.97      -88.17    331.12 o 
   1  16   7      291.71       24.06    348.55 o 
   2  16   7        4.78      379.48    291.21 o 
   3  16   7      330.56      156.10    402.10 o 
   4  16   7      163.25      193.75    308.15 o 
   5  16   7      307.86      162.06    335.13 o 
   6  16   7      356.74      524.08    294.84 o 
   7  16   7      574.06      447.68    335.18 o 
   8  16   7      149.87      903.78    416.13 o 
   9  16   7     1096.88     1331.59    559.76 o 
 -13  17   7        2.04     -164.70    253.11 o 
 -12  17   7      227.36      580.00    184.78 o 
 -11  17   7      109.08      290.64    213.24 o 
 -10  17   7      196.15      507.06    375.46 o 
  -9  17   7       58.57      300.63    240.71 o 
  -8  17   7      558.81      478.66    275.58 o 
  -7  17   7      186.63      341.62    340.80 o 
  -6  17   7       49.45      390.29    174.02 o 
  -5  17   7       22.28      445.66    194.42 o 
  -4  17   7      226.32      358.07    171.14 o 
  -3  17   7        3.81      245.93    271.17 o 
  -2  17   7      107.34      214.82    295.45 o 
  -1  17   7      198.51      386.94    250.10 o 
   0  17   7       41.91      231.75    324.30 o 
   1  17   7       30.68      931.91    404.66 o 
   2  17   7       15.20      355.61    316.89 o 
   3  17   7      444.55      240.42    279.66 o 
   4  17   7      189.51      450.73    410.48 o 
   5  17   7      515.00      176.07    273.22 o 
   6  17   7        0.39      242.33    426.16 o 
   7  17   7       50.99      851.88    457.79 o 
   8  17   7        0.12      601.11    379.97 o 
 -12  18   7       91.54      377.88    223.53 o 
 -11  18   7      983.92     1141.40    495.65 o 
 -10  18   7        0.86      171.36    288.65 o 
  -9  18   7      772.15      715.87    422.39 o 
  -8  18   7      113.08      325.49    315.45 o 
  -7  18   7      150.56      231.94    267.61 o 
  -6  18   7      989.06     1132.24    392.46 o 
  -5  18   7      179.67      406.08    236.91 o 
  -4  18   7        0.65      381.52    294.46 o 
  -3  18   7       84.61      254.13    191.57 o 
  -2  18   7       61.62      483.48    283.06 o 
  -1  18   7       24.26      457.72    250.47 o 
   0  18   7      549.01      331.75    414.42 o 
   1  18   7      510.93      799.30    469.74 o 
   2  18   7      161.23     -323.29    323.29 o 
   3  18   7      446.07      733.55    503.72 o 
   4  18   7      245.05      957.35    474.01 o 
   5  18   7        8.16      121.79    392.34 o 
   6  18   7      459.86      577.25    374.20 o 
   7  18   7      160.60      427.77    453.99 o 
 -11  19   7      240.61      625.39    328.15 o 
 -10  19   7       71.43      545.95    307.82 o 
  -9  19   7       49.05      291.79    333.46 o 
  -8  19   7      145.47      285.57    288.33 o 
  -7  19   7       10.16      251.78    275.58 o 
  -6  19   7      123.16      314.40    264.49 o 
  -5  19   7        8.46      527.21    309.05 o 
  -4  19   7     1491.08     2084.28    480.97 o 
  -3  19   7      571.50      666.13    229.87 o 
  -2  19   7       62.41      136.30    261.26 o 
  -1  19   7      131.81      578.38    307.56 o 
   0  19   7        8.21      404.46    346.45 o 
   1  19   7      677.40      419.14    495.15 o 
   2  19   7       14.93      461.21    290.66 o 
   3  19   7      756.23     1511.47    558.24 o 
   4  19   7      156.49      781.44    499.37 o 
   5  19   7      164.58      469.75    291.53 o 
   6  19   7       39.31      346.60    317.95 o 
  -9  20   7        5.51      466.29    256.31 o 
  -8  20   7      228.20      272.01    317.47 o 
  -7  20   7      137.60      534.48    325.91 o 
  -6  20   7      203.25      555.60    265.46 o 
  -5  20   7       39.72      348.29    301.10 o 
  -4  20   7       27.58      181.19    214.37 o 
  -3  20   7       26.79      732.15    273.28 o 
  -2  20   7       20.59      322.25    326.12 o 
  -1  20   7        1.21      473.66    315.16 o 
   0  20   7       75.28      305.34    283.46 o 
   1  20   7      271.81      754.97    399.25 o 
   2  20   7       97.33      414.91    336.88 o 
   3  20   7      750.75      398.02    402.09 o 
   4  20   7       97.10      421.98    400.31 o 
   5  20   7      380.45      958.58    404.43 o 
  -7  21   7      433.76      585.06    380.94 o 
  -6  21   7      242.56      760.59    324.15 o 
  -5  21   7      214.60      387.89    240.47 o 
  -4  21   7      530.39      896.72    361.98 o 
  -3  21   7        0.09      366.19    327.24 o 
  -2  21   7      135.65      637.89    272.75 o 
  -1  21   7       45.61      561.58    302.12 o 
   0  21   7       49.37       88.60    288.69 o 
   1  21   7      168.15      726.16    419.11 o 
   2  21   7      421.48      683.36    299.05 o 
   3  21   7       28.71      764.63    428.61 o 
  -4  22   7      151.02       50.00    339.09 o 
  -3  22   7        1.56      628.69    452.32 o 
  -2  22   7      629.81      731.97    357.75 o 
  -1  22   7        4.20      659.09    555.53 o 
   0  22   7      343.51      682.47    394.81 o 
 -19   0   8       74.00      541.49    653.70 o 
 -18   0   8      409.51      296.44    414.97 o 
 -17   0   8     4052.15     3361.16   1185.43 o 
 -16   0   8       76.58       41.97    375.07 o 
 -15   0   8     5071.91     5197.71    829.22 o 
 -14   0   8      636.04      719.40    306.29 o 
 -13   0   8     3435.52     4034.93    661.82 o 
 -12   0   8      352.98      540.10    182.00 o 
 -11   0   8    10460.13    10198.46    744.14 o 
 -10   0   8    11746.67    12943.15    714.00 o 
  -9   0   8    24830.16    24915.11    767.63 o 
  -8   0   8    21904.81    21944.54    800.19 o 
  -7   0   8    26662.73    25213.10   1226.90 o 
  -6   0   8    41390.51    42313.12   1518.44 o 
  -5   0   8     9799.29     9859.59    786.17 o 
  -4   0   8     3391.05     3713.86    453.52 o 
  -3   0   8     4062.33     4194.92    278.43 o 
  -2   0   8     3093.27     3093.94    303.96 o 
  -1   0   8    11243.45    10913.35    603.76 o 
   0   0   8      352.40      367.27    175.62 o 
   1   0   8     6640.10     6775.99    931.76 o 
   2   0   8     4405.69     4122.18    853.71 o 
   3   0   8     5760.37     6371.09    907.37 o 
   4   0   8    19498.33    19244.98   1507.40 o 
   5   0   8     3095.07     3673.38   1209.82 o 
   6   0   8    12958.90    13639.79   1922.06 o 
   7   0   8     1484.87     1014.69    653.70 o 
   8   0   8     4447.37     4810.03   1258.61 o 
   9   0   8      103.85      165.86    561.01 o 
  10   0   8     1476.73     2546.48   1082.99 o 
  11   0   8      294.34      502.47    780.53 o 
  12   0   8     1844.86     1795.22   1029.33 o 
  13   0   8       10.94     -531.74    648.82 o 
  14   0   8     1831.73     1663.51   1043.96 o 
 -19   1   8      247.67      751.11    495.83 o 
 -18   1   8      578.22      697.09    256.98 o 
 -17   1   8      219.19      242.79    275.69 o 
 -16   1   8     2292.37     1629.15    505.99 o 
 -15   1   8       26.34      213.94    225.86 o 
 -14   1   8     2109.16     1670.34    423.03 o 
 -13   1   8      705.85      689.88    308.51 o 
 -12   1   8      641.67      411.84    202.51 o 
 -11   1   8      565.02      712.92    187.54 o 
 -10   1   8       12.73      125.63    154.40 o 
  -9   1   8     3405.07     3022.35    338.78 o 
  -8   1   8      431.52      325.50     81.30 o 
  -7   1   8     2560.21     2505.93    234.77 o 
  -6   1   8     1806.30     1645.92    306.09 o 
  -5   1   8    10714.10     9842.28    557.14 o 
  -4   1   8     3129.73     3330.97    269.19 o 
  -3   1   8       14.35       33.19     58.90 o 
  -2   1   8      900.17     1002.80    164.94 o 
  -1   1   8      116.64      227.14   1523.16 o 
   0   1   8     3724.93     3259.83    347.06 o 
   1   1   8     4469.85     4796.46    588.87 o 
   2   1   8    13890.92    13848.80    960.64 o 
   3   1   8     1355.91      694.75    340.78 o 
   4   1   8     1818.30     2056.36    465.59 o 
   5   1   8     1310.07      852.63    327.65 o 
   6   1   8     1974.69     2595.27    941.52 o 
   7   1   8      539.06      756.45    387.83 o 
   8   1   8      121.70      365.95    420.10 o 
   9   1   8      578.93     1078.82    464.14 o 
  10   1   8      350.40      784.11    477.05 o 
  11   1   8      748.41     1017.08    513.84 o 
  12   1   8      115.14      958.59    531.22 o 
  13   1   8      487.78      676.62    732.06 o 
  14   1   8      144.18       74.91    522.39 o 
 -19   2   8      140.65      615.38    331.90 o 
 -18   2   8        2.30      393.99    276.22 o 
 -17   2   8     1201.73     1003.95    430.77 o 
 -16   2   8      127.49     -342.33    342.33 o 
 -15   2   8      896.49      700.05    309.86 o 
 -14   2   8       86.86      442.68    246.37 o 
 -13   2   8      307.37      388.18    183.02 o 
 -12   2   8      372.65      439.31    166.21 o 
 -11   2   8    11651.02    12289.11    745.91 o 
 -10   2   8     1004.34      598.79    161.88 o 
  -9   2   8    18031.51    17635.55    557.80 o 
  -8   2   8     6369.00     6532.79    433.92 o 
  -7   2   8    21846.45    22492.48    941.05 o 
  -6   2   8     1306.68     1448.33    247.41 o 
  -5   2   8      215.35      290.49     82.54 o 
  -4   2   8     9835.66     9587.15    345.00 o 
  -3   2   8     8635.23     8204.85    293.13 o 
  -2   2   8    13275.19    13601.36    409.79 o 
  -1   2   8    23257.46    24300.75    673.91 o 
   0   2   8     4879.46     4977.42    393.23 o 
   1   2   8      369.78      119.95    497.59 o 
   2   2   8      508.01      421.68    248.92 o 
   3   2   8       16.69       65.11    176.90 o 
   4   2   8     6789.66     5961.74    686.18 o 
   5   2   8      155.88      125.96    321.16 o 
   6   2   8     6828.11     8352.34    905.25 o 
   7   2   8       16.66      408.19    237.93 o 
   8   2   8     3448.80     3774.92    817.12 o 
   9   2   8      280.79      387.17    397.92 o 
  10   2   8      352.02      630.15    456.30 o 
  11   2   8       43.53      250.91    265.06 o 
  12   2   8      580.39      741.81    429.20 o 
  13   2   8      165.40      154.53    525.79 o 
  14   2   8      444.50      504.60    473.84 o 
 -19   3   8      273.42      716.26    437.40 o 
 -18   3   8      780.16      952.29    428.94 o 
 -17   3   8      494.20      832.62    302.42 o 
 -16   3   8     6132.76     6157.67    843.76 o 
 -15   3   8        0.42      319.49    285.17 o 
 -14   3   8     9817.84     9329.23    922.85 o 
 -13   3   8      957.88     1372.38    688.78 o 
 -12   3   8      702.56      371.68    216.35 o 
 -11   3   8        8.64       -8.59    170.40 o 
 -10   3   8     3888.39     3939.43    457.18 o 
  -9   3   8     6114.50     5846.58    403.57 o 
  -8   3   8      405.42      488.06    132.73 o 
  -7   3   8       22.44       56.66    102.15 o 
  -6   3   8     1107.27     1091.42    148.50 o 
  -5   3   8       50.42       33.42     47.59 o 
  -4   3   8    39696.78    39968.83    687.71 o 
  -3   3   8    30440.71    30423.22    544.43 o 
  -2   3   8     9646.06     8780.85    318.26 o 
  -1   3   8    16179.81    15253.82    460.42 o 
   0   3   8    27729.83    28122.56    762.31 o 
   1   3   8    34258.61    34918.19   1026.86 o 
   2   3   8     2535.10     2769.80    487.42 o 
   3   3   8      943.75     1171.48    367.89 o 
   4   3   8      793.85      804.92    370.75 o 
   5   3   8      257.26      670.19   1363.49 o 
   6   3   8     1033.48      569.18    247.10 o 
   7   3   8     4519.03     4815.39    831.46 o 
   8   3   8       72.32      465.88    297.72 o 
   9   3   8      128.95      252.32    265.03 o 
  10   3   8        5.25      460.32    523.86 o 
  11   3   8     2606.10     2534.83    837.46 o 
  12   3   8        3.45      581.99    546.63 o 
  13   3   8     2463.01     1942.02    996.86 o 
  14   3   8      333.95      653.28    376.18 o 
 -19   4   8        1.53      719.49    401.59 o 
 -18   4   8      237.69      443.91    488.68 o 
 -17   4   8        8.21      187.15    300.76 o 
 -16   4   8       15.35      321.45    185.92 o 
 -15   4   8       28.53      126.78    149.70 o 
 -14   4   8      329.12      578.31    244.89 o 
 -13   4   8     2997.60     2770.16    534.68 o 
 -12   4   8      314.81      245.41    188.44 o 
 -11   4   8      906.27      666.64    245.83 o 
 -10   4   8      354.62      366.27    140.96 o 
  -9   4   8      458.59      525.39    224.05 o 
  -8   4   8      846.87      944.03    182.49 o 
  -7   4   8     2836.59     3096.29    285.65 o 
  -6   4   8     5160.11     5026.18    316.50 o 
  -5   4   8     2760.03     2690.92    204.63 o 
  -4   4   8     5571.28     5601.73    257.97 o 
  -3   4   8       23.72       65.24     60.23 o 
  -2   4   8       78.20      124.78     64.07 o 
  -1   4   8     2152.97     2068.69    179.93 o 
   0   4   8       98.50      118.29     66.88 o 
   1   4   8     5238.61     5404.02    402.11 o 
   2   4   8     2239.24     2340.90    344.37 o 
   3   4   8       59.01       99.04     66.55 o 
   4   4   8       38.71      123.12    103.88 o 
   5   4   8      669.77      510.43    239.50 o 
   6   4   8      979.46      542.35    258.43 o 
   7   4   8       93.29      466.00    242.46 o 
   8   4   8       72.02      216.87    143.63 o 
   9   4   8      130.88      309.99    315.83 o 
  10   4   8      174.57      197.40    348.62 o 
  11   4   8       10.30      628.97    369.42 o 
  12   4   8        3.08      217.35    292.80 o 
  13   4   8      111.40      372.57    312.28 o 
 -19   5   8      162.10      475.32    317.14 o 
 -18   5   8      947.68      256.93    369.87 o 
 -17   5   8        7.80      420.18    332.85 o 
 -16   5   8     3397.89     3314.87    623.55 o 
 -15   5   8      193.22      588.47    264.75 o 
 -14   5   8     4660.80     4643.00    658.54 o 
 -13   5   8      604.74      492.17    238.82 o 
 -12   5   8        5.70      462.55    242.02 o 
 -11   5   8      486.83      296.96    204.64 o 
 -10   5   8     1931.95     1967.42    386.68 o 
  -9   5   8     1464.58     1465.27    240.79 o 
  -8   5   8     6398.55     6528.82    437.35 o 
  -7   5   8     1047.38     1171.83    194.76 o 
  -6   5   8       79.28      202.25     92.88 o 
  -5   5   8     9463.08     9258.05    359.25 o 
  -4   5   8    31993.15    33335.36    722.60 o 
  -3   5   8    64467.36    66469.55    875.91 o 
  -2   5   8    39184.61    38999.63    722.08 o 
  -1   5   8    55113.25    53912.78   1103.04 o 
   0   5   8    36526.92    37041.27    855.59 o 
   1   5   8    31353.53    32166.74    801.83 o 
   2   5   8      763.37      742.43    253.14 o 
   3   5   8     4654.96     4637.23    329.23 o 
   4   5   8     1170.52     1303.56    192.06 o 
   5   5   8      690.32      806.54    204.47 o 
   6   5   8       16.08      185.86    259.98 o 
   7   5   8     4326.11     5127.37    658.94 o 
   8   5   8       57.96      661.81    263.50 o 
   9   5   8       73.04      359.15    283.95 o 
  10   5   8       24.88      279.29    324.30 o 
  11   5   8     1710.24     1161.72    396.66 o 
  12   5   8        6.36      535.99    358.78 o 
  13   5   8     1822.33     1666.33    909.70 o 
 -18   6   8      251.61      576.64    387.75 o 
 -17   6   8      221.90      871.30    383.27 o 
 -16   6   8      663.74      499.55    250.72 o 
 -15   6   8       56.93      263.00    254.89 o 
 -14   6   8     1565.60     1505.22    465.82 o 
 -13   6   8        5.22      636.24    208.05 o 
 -12   6   8      506.72      707.56    289.14 o 
 -11   6   8     4157.19     4139.16    576.01 o 
 -10   6   8       72.10      427.36    171.94 o 
  -9   6   8     6760.55     7143.74    565.39 o 
  -8   6   8      204.99      227.97     91.06 o 
  -7   6   8     4057.00     4280.07    400.30 o 
  -6   6   8     2458.33     2397.36    241.07 o 
  -5   6   8     2348.39     2141.96    247.88 o 
  -4   6   8     6036.72     6153.98    362.92 o 
  -3   6   8    13301.08    13382.55    451.87 o 
  -2   6   8    13071.05    13204.65    490.02 o 
  -1   6   8    11705.59    11738.90    483.83 o 
   0   6   8    20879.76    21054.10    599.72 o 
   1   6   8     1973.38     1548.84    267.83 o 
   2   6   8     7237.70     7010.30    463.34 o 
   3   6   8      501.48      914.88    225.03 o 
   4   6   8     5063.08     5082.54    389.99 o 
   5   6   8       98.65      121.68     85.38 o 
   6   6   8      704.85      674.66    320.09 o 
   7   6   8      329.95      323.62    262.53 o 
   8   6   8     4073.74     3961.82    643.47 o 
   9   6   8     3366.24     3984.30    616.30 o 
  10   6   8      312.28      315.84    281.41 o 
  11   6   8      684.17     1070.78    471.57 o 
  12   6   8      296.80      252.35    403.12 o 
  13   6   8       44.97      418.14    409.82 o 
 -18   7   8      530.39      269.83    283.22 o 
 -17   7   8        3.84      301.42    279.81 o 
 -16   7   8     2588.40     3026.89    645.61 o 
 -15   7   8      743.52      665.22    321.40 o 
 -14   7   8     2158.04     2540.07    546.19 o 
 -13   7   8     1630.43     1807.78    334.35 o 
 -12   7   8       69.89      266.97    210.22 o 
 -11   7   8     5479.99     5119.78    545.01 o 
 -10   7   8     3049.63     3030.18    401.53 o 
  -9   7   8     5606.85     5075.14    427.71 o 
  -8   7   8       25.98      170.47     84.32 o 
  -7   7   8     2705.40     2435.45    317.59 o 
  -6   7   8       27.61      181.15    117.42 o 
  -5   7   8     3963.55     3843.48    348.15 o 
  -4   7   8       81.25      149.81     92.21 o 
  -3   7   8     1363.73     1189.79    175.61 o 
  -2   7   8     4944.75     4693.90    319.33 o 
  -1   7   8     6237.75     5549.55    379.04 o 
   0   7   8     4590.46     4474.66    333.72 o 
   1   7   8        4.33      102.20     59.15 o 
   2   7   8       18.58       81.97    112.30 o 
   3   7   8     1474.07     1458.22    272.78 o 
   4   7   8      389.23      296.25    117.92 o 
   5   7   8      176.06      689.04    236.26 o 
   6   7   8      342.26      483.93    248.84 o 
   7   7   8      561.34      485.59    274.30 o 
   8   7   8     2461.87     2446.89    512.77 o 
   9   7   8      218.08      630.29    291.81 o 
  10   7   8     1465.73     1034.07    418.60 o 
  11   7   8     1026.74      874.32    426.58 o 
  12   7   8      524.77      736.37    405.86 o 
  13   7   8      406.87     1091.87    671.65 o 
 -18   8   8       34.60      321.63    238.65 o 
 -17   8   8     1188.69     1357.63    373.49 o 
 -16   8   8        9.18       21.22    327.01 o 
 -15   8   8      767.64      930.59    348.32 o 
 -14   8   8        2.16      113.94    282.14 o 
 -13   8   8       34.02        9.66    251.59 o 
 -12   8   8       91.43      257.57    158.48 o 
 -11   8   8     3867.81     4697.76    532.41 o 
 -10   8   8     4387.18     4334.45    445.86 o 
  -9   8   8    10419.81    10637.56    631.03 o 
  -8   8   8     6042.90     5790.71    458.51 o 
  -7   8   8    16191.63    16970.94    646.26 o 
  -6   8   8     9787.82     9428.91    595.62 o 
  -5   8   8       91.14      172.17     92.55 o 
  -4   8   8       51.28      242.97     91.96 o 
  -3   8   8     4457.10     4567.42    294.32 o 
  -2   8   8      787.07      747.22    154.30 o 
  -1   8   8     7591.20     7993.76    338.76 o 
   0   8   8     1578.82     1244.79    373.50 o 
   1   8   8       18.68      111.54    134.22 o 
   2   8   8      102.78      258.77    161.01 o 
   3   8   8     4633.03     4812.29    426.99 o 
   4   8   8     7693.33     8326.02    580.57 o 
   5   8   8      490.36      400.77    197.76 o 
   6   8   8     6532.17     7619.62    751.59 o 
   7   8   8      207.04      223.70    227.51 o 
   8   8   8     3167.61     3090.98    571.58 o 
   9   8   8      141.26      349.89    244.26 o 
  10   8   8      241.24      804.63    316.13 o 
  11   8   8       43.02      694.10    499.46 o 
  12   8   8      572.08     1029.51    473.20 o 
  13   8   8       11.07      238.86    353.68 o 
 -18   9   8        2.46      605.37    289.18 o 
 -17   9   8      167.19      513.44    288.83 o 
 -16   9   8       10.00      490.98    294.92 o 
 -15   9   8      213.88      266.37    348.95 o 
 -14   9   8       13.32      303.43    289.52 o 
 -13   9   8     1089.00      714.83    221.15 o 
 -12   9   8      203.63      330.36    195.38 o 
 -11   9   8     2114.60     1745.59    400.60 o 
 -10   9   8    10859.54    10476.34    804.27 o 
  -9   9   8      104.64      162.03    207.45 o 
  -8   9   8     2670.29     2546.03    357.24 o 
  -7   9   8      681.34      452.35    152.94 o 
  -6   9   8       18.19      142.21    117.99 o 
  -5   9   8     7350.25     7216.24    465.35 o 
  -4   9   8     5180.51     5017.68    332.08 o 
  -3   9   8        2.98      169.71     99.07 o 
  -2   9   8      455.48      548.86    169.98 o 
  -1   9   8      158.11      164.12     71.91 o 
   0   9   8      103.09      243.22    270.04 o 
   1   9   8      731.90      667.98    326.95 o 
   2   9   8     1554.38     1540.66    371.19 o 
   3   9   8      669.36      382.48    251.85 o 
   4   9   8     1189.71      881.67    279.43 o 
   5   9   8      563.95      338.65    154.07 o 
   6   9   8      786.47      635.17    273.59 o 
   7   9   8     1095.31      869.83    264.84 o 
   8   9   8      921.47      843.90    322.26 o 
   9   9   8       63.71      126.36    466.44 o 
  10   9   8      842.03      692.72    462.59 o 
  11   9   8       13.61      477.28    397.84 o 
  12   9   8      131.75      472.21    544.89 o 
 -17  10   8      421.54      388.78    357.64 o 
 -16  10   8        4.53      307.48    219.81 o 
 -15  10   8     1118.60      538.35    288.02 o 
 -14  10   8      121.50      555.43    269.11 o 
 -13  10   8       36.03      257.17    216.24 o 
 -12  10   8      539.35      801.10    281.37 o 
 -11  10   8      708.84      630.13    203.52 o 
 -10  10   8     3944.84     3934.05    474.70 o 
  -9  10   8     1318.56     1843.48    400.59 o 
  -8  10   8     5841.51     5357.97    504.26 o 
  -7  10   8     4860.32     4732.11    464.01 o 
  -6  10   8     2225.12     1806.51    325.94 o 
  -5  10   8     1237.86     1075.64    244.68 o 
  -4  10   8       62.34      233.35    105.94 o 
  -3  10   8      217.45      265.54     85.08 o 
  -2  10   8       58.51      126.54    234.11 o 
  -1  10   8      232.22      104.55    176.42 o 
   0  10   8      384.15      268.33    216.15 o 
   1  10   8       77.01      231.57    200.94 o 
   2  10   8     1466.39     1445.42    390.27 o 
   3  10   8      192.77      327.89    227.91 o 
   4  10   8     1038.21      957.38    203.88 o 
   5  10   8      155.60      330.53    171.75 o 
   6  10   8     3720.15     3888.51    668.91 o 
   7  10   8        6.69      291.01    342.72 o 
   8  10   8      528.74      504.85    378.54 o 
   9  10   8      256.82      321.96    294.87 o 
  10  10   8       15.58      311.78    612.23 o 
  11  10   8        0.16      484.89    692.72 o 
  12  10   8      308.71     1531.45    834.19 o 
 -17  11   8      130.33      769.92    389.31 o 
 -16  11   8     1543.07     1298.53    531.42 o 
 -15  11   8        7.89      550.16    349.35 o 
 -14  11   8     1199.00      892.56    253.49 o 
 -13  11   8       15.87      261.08    236.16 o 
 -12  11   8      895.87      350.15    210.87 o 
 -11  11   8      335.93      317.52    204.39 o 
 -10  11   8       47.89      678.40    230.34 o 
  -9  11   8     3646.74     3206.51    417.31 o 
  -8  11   8      616.91      471.68    196.11 o 
  -7  11   8     4286.81     4725.41    496.40 o 
  -6  11   8      527.90      444.11    178.82 o 
  -5  11   8     4511.98     4032.21    458.94 o 
  -4  11   8     6590.66     6404.73    417.28 o 
  -3  11   8      651.18      536.76    128.46 o 
  -2  11   8     2691.19     2527.39    444.07 o 
  -1  11   8     3125.87     3279.67    368.41 o 
   0  11   8       30.93       15.57    289.15 o 
   1  11   8     3749.11     3734.23    634.36 o 
   2  11   8     5062.50     4187.29    669.37 o 
   3  11   8        6.73      471.62    290.79 o 
   4  11   8     2443.84     1717.81    511.76 o 
   5  11   8      695.13      582.20    261.05 o 
   6  11   8     1264.88      788.06    302.06 o 
   7  11   8      538.53      559.84    318.40 o 
   8  11   8        9.82      261.80    381.23 o 
   9  11   8       72.62      575.53    399.20 o 
  10  11   8       62.79      218.21    587.95 o 
  11  11   8      475.93      789.74    736.16 o 
 -16  12   8       26.47      575.04    288.61 o 
 -15  12   8        6.40      479.63    180.44 o 
 -14  12   8       57.57      396.88    181.70 o 
 -13  12   8      812.08      703.73    241.73 o 
 -12  12   8      449.25      771.11    242.69 o 
 -11  12   8       33.63      504.31    227.32 o 
 -10  12   8      653.47      867.96    277.14 o 
  -9  12   8      799.93      360.83    181.19 o 
  -8  12   8      194.12      356.85    190.09 o 
  -7  12   8     2001.47     2290.21    350.29 o 
  -6  12   8     3521.11     3793.14    458.86 o 
  -5  12   8     3078.98     2982.01    385.99 o 
  -4  12   8     5711.56     5688.49    475.22 o 
  -3  12   8      938.75      669.68    227.04 o 
  -2  12   8      278.03      340.54    178.21 o 
  -1  12   8      112.12      197.23    250.69 o 
   0  12   8     1117.30     1300.77    247.83 o 
   1  12   8     2202.89     2994.62    577.75 o 
   2  12   8     1611.63     1351.28    442.56 o 
   3  12   8     6067.36     6203.64    772.75 o 
   4  12   8       54.35      294.98    222.93 o 
   5  12   8     1178.33     1266.49    366.28 o 
   6  12   8      155.26      393.97    374.00 o 
   7  12   8       81.75      216.89    331.15 o 
   8  12   8        3.40      546.39    270.69 o 
   9  12   8      312.96      720.50    530.45 o 
  10  12   8       18.31      241.79    358.89 o 
  11  12   8        1.14      992.54    628.43 o 
 -16  13   8      598.06      542.44    335.96 o 
 -15  13   8       12.04      787.86    325.03 o 
 -14  13   8      632.28      769.83    269.35 o 
 -13  13   8       15.92      245.67    136.33 o 
 -12  13   8      424.01      807.23    296.22 o 
 -11  13   8       49.73      419.95    229.54 o 
 -10  13   8       92.59      419.34    172.78 o 
  -9  13   8      231.22      388.69    241.80 o 
  -8  13   8       20.82      220.75    146.82 o 
  -7  13   8       78.94      500.90    165.51 o 
  -6  13   8     1023.60      760.24    272.62 o 
  -5  13   8     3318.17     3696.87    442.42 o 
  -4  13   8     6173.04     5525.58    472.17 o 
  -3  13   8     4020.68     4459.91    603.74 o 
  -2  13   8     6624.83     8180.05    799.90 o 
  -1  13   8    10181.40    10559.73    966.17 o 
   0  13   8     2687.66     3031.28    575.96 o 
   1  13   8     3287.18     3492.76    687.95 o 
   2  13   8     2272.33     2195.38    526.32 o 
   3  13   8     1561.16     1241.37    539.68 o 
   4  13   8      131.75      163.87    332.98 o 
   5  13   8        5.22      414.69    372.20 o 
   6  13   8       23.46      345.33    380.35 o 
   7  13   8      165.32      329.44    338.93 o 
   8  13   8       33.93      -26.97    365.20 o 
   9  13   8      226.51      506.60    336.78 o 
  10  13   8        3.26      569.66    443.25 o 
 -15  14   8       80.53      902.17    309.61 o 
 -14  14   8      392.08      377.35    293.19 o 
 -13  14   8      400.99      330.88    230.70 o 
 -12  14   8     1392.42     1202.98    263.75 o 
 -11  14   8       32.67       25.67    229.80 o 
 -10  14   8      183.44      265.39    187.06 o 
  -9  14   8      115.13      268.23    189.38 o 
  -8  14   8        6.97      221.94    179.52 o 
  -7  14   8      455.49      507.97    139.08 o 
  -6  14   8      739.88      712.19    157.30 o 
  -5  14   8     3386.59     3390.04    531.94 o 
  -4  14   8       68.52      453.45    217.58 o 
  -3  14   8     6470.98     6848.94    729.01 o 
  -2  14   8      900.03     1103.40    368.81 o 
  -1  14   8      394.18      368.80    185.55 o 
   0  14   8     2493.53     2997.47    669.84 o 
   1  14   8       47.96      -49.61    424.15 o 
   2  14   8     2068.33     2238.76    619.66 o 
   3  14   8      475.68      308.04    304.07 o 
   4  14   8       42.19      628.22    421.30 o 
   5  14   8      670.84      367.23    529.75 o 
   6  14   8        2.86      456.08    313.72 o 
   7  14   8      346.57      567.41    367.88 o 
   8  14   8        5.82       12.49    352.65 o 
   9  14   8      960.49      599.60    383.38 o 
  10  14   8       65.56      460.23    528.13 o 
 -14  15   8      239.05      440.56    236.35 o 
 -13  15   8      460.58      746.57    253.07 o 
 -12  15   8      301.33      194.01    227.04 o 
 -11  15   8      694.31      753.77    261.35 o 
 -10  15   8        9.93      127.02    226.87 o 
  -9  15   8        1.39      334.82    261.81 o 
  -8  15   8       33.71      477.36    169.38 o 
  -7  15   8      263.76      513.46    237.26 o 
  -6  15   8       66.73      118.52    239.79 o 
  -5  15   8     3062.38     4111.42    774.75 o 
  -4  15   8      412.38      620.62    240.56 o 
  -3  15   8     1890.34     1688.41    431.35 o 
  -2  15   8     1364.22     1369.68    455.76 o 
  -1  15   8     2319.27     1709.99    884.22 o 
   0  15   8       29.96      638.01    330.59 o 
   1  15   8       33.26      828.27    345.45 o 
   2  15   8     3278.65     3483.43    657.99 o 
   3  15   8     1018.81      432.12    405.81 o 
   4  15   8      732.08      320.96    426.61 o 
   5  15   8       61.89       37.69    379.43 o 
   6  15   8       61.12       91.23    355.55 o 
   7  15   8      451.24      607.04    372.28 o 
   8  15   8      617.83      923.17    361.70 o 
   9  15   8       53.76      159.87    479.07 o 
 -14  16   8      148.28      686.66    295.01 o 
 -13  16   8        2.68      297.33    192.97 o 
 -12  16   8       33.78      507.45    196.88 o 
 -11  16   8      435.98      548.51    237.53 o 
 -10  16   8       10.15       51.98    293.83 o 
  -9  16   8     1686.73     1539.84    397.90 o 
  -8  16   8       21.25      157.85    210.48 o 
  -7  16   8      158.57      279.23    220.23 o 
  -6  16   8       66.20      -80.83    277.75 o 
  -5  16   8      222.92      342.20    232.64 o 
  -4  16   8      168.54      467.54    255.80 o 
  -3  16   8     1751.27     1724.20    403.91 o 
  -2  16   8      139.73      112.92    196.34 o 
  -1  16   8      542.50      603.59    301.37 o 
   0  16   8      972.09      886.79    333.49 o 
   1  16   8        6.75      301.60    281.51 o 
   2  16   8       29.43      491.26    432.05 o 
   3  16   8      175.40      428.03    251.10 o 
   4  16   8       12.84      268.81    299.14 o 
   5  16   8       69.91      463.90    260.53 o 
   6  16   8      138.51      328.80    397.87 o 
   7  16   8      244.33      412.38    342.70 o 
   8  16   8        2.21      -81.80    457.50 o 
 -13  17   8      833.68      756.43    218.36 o 
 -12  17   8      498.62      466.44    239.20 o 
 -11  17   8      668.66      692.51    240.75 o 
 -10  17   8      881.54     1157.86    511.98 o 
  -9  17   8       16.04      289.78    238.70 o 
  -8  17   8      736.28      986.76    337.80 o 
  -7  17   8       49.93      318.87    226.85 o 
  -6  17   8       96.54      238.48    225.16 o 
  -5  17   8      469.09      641.24    696.38 o 
  -4  17   8      430.06      520.87    190.87 o 
  -3  17   8        5.10      301.81    202.54 o 
  -2  17   8       56.43      138.68    214.76 o 
  -1  17   8      127.50      605.13    344.67 o 
   0  17   8       10.91      294.66    361.30 o 
   1  17   8      496.10      486.26    334.31 o 
   2  17   8      206.83      629.85    366.37 o 
   3  17   8       56.44      329.90    293.97 o 
   4  17   8      142.04      269.95    242.26 o 
   5  17   8      336.31      248.95    307.06 o 
   6  17   8       65.77      422.17    410.32 o 
   7  17   8      351.91     1073.06    346.14 o 
 -12  18   8      669.06      906.00    331.85 o 
 -11  18   8        4.81      267.41    278.57 o 
 -10  18   8      431.46      409.81    338.55 o 
  -9  18   8      434.32      829.52    439.94 o 
  -8  18   8      478.76      400.92    366.15 o 
  -7  18   8        9.71      198.11    338.55 o 
  -6  18   8       19.94      437.60    239.63 o 
  -5  18   8      125.41      -14.15    298.73 o 
  -4  18   8      407.11      370.90    272.45 o 
  -3  18   8       70.74      768.65    332.90 o 
  -2  18   8       88.58      666.17    293.95 o 
  -1  18   8      151.39      847.02    216.77 o 
   0  18   8      243.05      626.56    280.00 o 
   1  18   8       40.13      304.10    452.51 o 
   2  18   8      239.11      377.73    428.44 o 
   3  18   8        9.41      619.95    579.61 o 
   4  18   8      436.27      512.46    420.09 o 
   5  18   8      363.37      767.54    475.72 o 
   6  18   8      206.54      605.02    332.32 o 
 -10  19   8      203.26      526.52    253.90 o 
  -9  19   8      254.85      562.37    340.59 o 
  -8  19   8      409.35      724.05    267.95 o 
  -7  19   8      710.43     1057.00    322.88 o 
  -6  19   8      101.95      434.83    330.79 o 
  -5  19   8      574.81      316.37    323.81 o 
  -4  19   8       23.01      211.80    302.88 o 
  -3  19   8      139.35      329.89    231.03 o 
  -2  19   8       10.13      251.29    219.79 o 
  -1  19   8      109.57      700.10    258.42 o 
   0  19   8      141.40      294.45    231.20 o 
   1  19   8       13.78      624.53    353.76 o 
   2  19   8      101.59      350.67    346.96 o 
   3  19   8       15.36      306.18    357.84 o 
   4  19   8      552.45      438.83    451.90 o 
   5  19   8      277.81      758.87    347.13 o 
  -9  20   8       11.90      395.13    324.63 o 
  -8  20   8        3.11      206.01    263.52 o 
  -7  20   8        1.64      321.78    292.84 o 
  -6  20   8      347.76      736.18    350.35 o 
  -5  20   8      122.49      112.11    286.11 o 
  -4  20   8        1.49      291.67    248.91 o 
  -3  20   8      133.10      677.46    282.24 o 
  -2  20   8       22.42      326.71    261.20 o 
  -1  20   8       81.47      349.30    342.69 o 
   0  20   8      375.06      459.48    320.35 o 
   1  20   8      148.05      589.51    257.17 o 
   2  20   8      186.48      600.42    414.85 o 
   3  20   8      405.56     1250.28    369.96 o 
   4  20   8       12.29      978.22    491.41 o 
  -7  21   8       40.69       86.39    332.92 o 
  -6  21   8      692.52      471.30    352.35 o 
  -5  21   8        5.37      589.46    310.87 o 
  -4  21   8      251.94      294.72    290.17 o 
  -3  21   8       20.56      184.15    282.35 o 
  -2  21   8      182.47      174.10    286.49 o 
  -1  21   8      119.41      378.95    296.93 o 
   0  21   8        5.26      323.22    268.09 o 
   1  21   8       66.36      466.20    332.29 o 
   2  21   8       56.60       14.22    385.57 o 
 -19   1   9       67.95      188.38    438.55 o 
 -18   1   9        1.19      405.19    514.38 o 
 -17   1   9      109.25      605.48    246.75 o 
 -16   1   9     2770.27     2558.91    723.20 o 
 -15   1   9        0.63      479.50    214.20 o 
 -14   1   9     2341.32     2318.75    418.31 o 
 -13   1   9      806.71      823.67    232.81 o 
 -12   1   9     2533.01     2084.24    315.97 o 
 -11   1   9     1035.40      841.66    227.18 o 
 -10   1   9    11272.35    11000.15    450.20 o 
  -9   1   9     6955.65     6599.73    388.50 o 
  -8   1   9    26223.84    26108.55    708.36 o 
  -7   1   9    22586.13    21660.81    490.55 o 
  -6   1   9    36610.89    36014.93   1120.26 o 
  -5   1   9    42551.29    46206.03   1105.96 o 
  -4   1   9     2569.92     2562.05    179.05 o 
  -3   1   9      481.79      443.33     98.33 o 
  -2   1   9     1599.34     1353.82    195.34 o 
  -1   1   9      552.84      433.55    183.43 o 
   0   1   9     5282.59     4466.63    397.12 o 
   1   1   9     4536.55     4268.55    624.88 o 
   2   1   9     1803.95     1547.46    512.22 o 
   3   1   9     8629.86     7297.09    738.19 o 
   4   1   9      630.78      376.24    276.09 o 
   5   1   9    11052.87    10454.08    954.32 o 
   6   1   9      331.29      265.53    174.31 o 
   7   1   9    21379.38    23798.09   1649.43 o 
   8   1   9        8.14       60.30    267.87 o 
   9   1   9      911.62      478.08    468.32 o 
  10   1   9      102.05      359.43    419.02 o 
  11   1   9      645.63     1031.85    585.33 o 
  12   1   9      155.37      486.63    475.42 o 
  13   1   9     1553.07     1705.97    676.00 o 
 -19   2   9       87.70      906.64    503.71 o 
 -18   2   9      489.45      659.77    405.95 o 
 -17   2   9     1960.24     1685.96    452.52 o 
 -16   2   9       75.26      414.45    268.20 o 
 -15   2   9     3779.21     3665.03    576.19 o 
 -14   2   9     2143.75     1888.13    427.71 o 
 -13   2   9     5500.35     5241.74    640.52 o 
 -12   2   9      120.38      121.00    187.33 o 
 -11   2   9      327.65      503.26    172.14 o 
 -10   2   9     8722.44     8393.08    586.13 o 
  -9   2   9     2245.50     2492.68    340.92 o 
  -8   2   9     9046.58     9097.80    389.26 o 
  -7   2   9     2110.92     1755.35    271.62 o 
  -6   2   9    18174.56    17269.79    611.43 o 
  -5   2   9      359.73      288.11     94.33 o 
  -4   2   9      179.32      170.05     65.03 o 
  -3   2   9     7976.75     7718.35    314.74 o 
  -2   2   9     1202.27      937.27    148.39 o 
  -1   2   9    11185.94    10473.28    445.05 o 
   0   2   9     1654.58     1648.11    320.95 o 
   1   2   9       99.40      183.59    142.46 o 
   2   2   9     1863.68     1203.92    580.52 o 
   3   2   9     3134.65     2819.40    555.34 o 
   4   2   9      631.78      539.27    382.71 o 
   5   2   9     3645.66     3934.87    641.08 o 
   6   2   9     2305.40     1993.85    548.18 o 
   7   2   9     1293.78      908.38    690.28 o 
   8   2   9     2270.72     2153.32    787.09 o 
   9   2   9        8.47      146.35    403.59 o 
  10   2   9      436.39       96.61    402.49 o 
  11   2   9        5.40      378.42    395.02 o 
  12   2   9     1205.96      819.56    511.76 o 
  13   2   9       11.83      781.56    454.09 o 
 -19   3   9      258.22      915.23    565.89 o 
 -18   3   9       32.40      500.71    273.15 o 
 -17   3   9      648.18      819.99    407.95 o 
 -16   3   9       33.47      176.39    241.34 o 
 -15   3   9      177.70      390.68    160.28 o 
 -14   3   9      101.53      322.70    257.86 o 
 -13   3   9      133.15      179.42    219.59 o 
 -12   3   9     1119.74     1045.05    319.21 o 
 -11   3   9      842.85      612.68    229.57 o 
 -10   3   9     5993.71     6457.11    507.04 o 
  -9   3   9      642.01      683.71    144.26 o 
  -8   3   9     7951.92     7911.99    497.72 o 
  -7   3   9      118.87      142.37     97.98 o 
  -6   3   9     6975.27     7071.09    282.26 o 
  -5   3   9      188.93      220.80     67.14 o 
  -4   3   9     3659.85     3678.98    254.81 o 
  -3   3   9    14469.60    14565.98    388.54 o 
  -2   3   9     9779.32     9934.73    357.75 o 
  -1   3   9     6508.87     6199.57    309.69 o 
   0   3   9    10448.13    10328.58    440.77 o 
   1   3   9      816.65      808.21    248.11 o 
   2   3   9     6614.98     5978.53    832.41 o 
   3   3   9      933.84      756.65    249.96 o 
   4   3   9     2627.17     2202.25    571.09 o 
   5   3   9      796.60      556.42    446.37 o 
   6   3   9     3620.10     3403.58    692.86 o 
   7   3   9     2327.26     3381.40    756.10 o 
   8   3   9        9.78       42.20    351.01 o 
   9   3   9     1396.91     1015.79    536.42 o 
  10   3   9       31.33      395.14    373.43 o 
  11   3   9       61.94      278.06    448.81 o 
  12   3   9       32.96      579.04    407.43 o 
  13   3   9      218.39      164.26    231.00 o 
 -19   4   9      197.52      337.15    734.19 o 
 -18   4   9      233.81      347.41    292.04 o 
 -17   4   9     2400.05     2205.14   1787.90 o 
 -16   4   9      219.90      864.91    305.58 o 
 -15   4   9     4915.84     4977.33    719.04 o 
 -14   4   9      110.60      359.53    306.12 o 
 -13   4   9     4056.99     3512.75    623.04 o 
 -12   4   9      428.69      340.68    180.36 o 
 -11   4   9      518.85      644.50    219.27 o 
 -10   4   9      309.55      135.11    154.43 o 
  -9   4   9     3467.10     3582.92    355.74 o 
  -8   4   9      301.32      300.84    127.42 o 
  -7   4   9     6825.11     6464.21    352.42 o 
  -6   4   9    10684.24    10449.01    376.20 o 
  -5   4   9      950.83      844.70    136.38 o 
  -4   4   9    23089.89    23268.04    521.17 o 
  -3   4   9    38467.20    38057.82    714.44 o 
  -2   4   9    39284.88    39001.04    722.36 o 
  -1   4   9    68034.75    69824.99   1243.94 o 
   0   4   9    29449.49    30069.50    726.19 o 
   1   4   9    10552.83    10766.03    513.24 o 
   2   4   9    15135.09    16161.81    531.53 o 
   3   4   9      302.63      177.66    181.58 o 
   4   4   9       73.82      190.50    116.81 o 
   5   4   9      428.68      377.54    236.41 o 
   6   4   9      681.08      582.26    367.54 o 
   7   4   9       82.16      485.38    231.03 o 
   8   4   9     2247.84     2794.23    586.51 o 
   9   4   9      464.01      316.80    215.57 o 
  10   4   9       83.97      341.19    302.95 o 
  11   4   9       92.07      528.14    310.97 o 
  12   4   9     1270.68     1423.72    535.35 o 
  13   4   9      151.81      249.76    342.95 o 
 -19   5   9      173.89      364.07    674.17 o 
 -18   5   9        5.48      420.19    245.01 o 
 -17   5   9       46.68      497.07    277.74 o 
 -16   5   9       48.11      136.42    233.18 o 
 -15   5   9      141.35      264.46    215.55 o 
 -14   5   9       13.22      369.57    232.28 o 
 -13   5   9     1982.03     1716.56    424.45 o 
 -12   5   9      153.30      233.92    193.14 o 
 -11   5   9     1971.97     1736.58    397.55 o 
 -10   5   9     3268.67     3515.25    459.49 o 
  -9   5   9       10.90      292.09    177.94 o 
  -8   5   9      859.93      777.48    139.29 o 
  -7   5   9       79.85      199.13     76.65 o 
  -6   5   9       42.30      142.23    105.80 o 
  -5   5   9     2569.68     2736.16    274.68 o 
  -4   5   9    10396.30     9957.44    339.02 o 
  -3   5   9      222.34      177.85     88.24 o 
  -2   5   9     3957.58     4125.00    310.10 o 
  -1   5   9      155.10      102.63    112.51 o 
   0   5   9     4669.99     4226.00    367.32 o 
   1   5   9     5637.44     5389.28    462.43 o 
   2   5   9      517.05      599.04    235.41 o 
   3   5   9      481.07      403.65     89.47 o 
   4   5   9        8.98      208.53    177.37 o 
   5   5   9      125.45      297.34    211.21 o 
   6   5   9      383.82      539.01    201.14 o 
   7   5   9      995.35      771.38    330.82 o 
   8   5   9      606.95      435.09    283.21 o 
   9   5   9      235.38      232.45    348.59 o 
  10   5   9      656.14      652.78    345.19 o 
  11   5   9       35.47      414.41    285.88 o 
  12   5   9      625.40      912.71    373.01 o 
  13   5   9      177.59      492.65    343.94 o 
 -18   6   9       25.34       97.70    283.06 o 
 -17   6   9     1124.11     1157.99    423.40 o 
 -16   6   9      103.40      270.50    247.85 o 
 -15   6   9     4498.12     5147.00    717.30 o 
 -14   6   9      338.60      339.98    289.84 o 
 -13   6   9     1793.18     1130.11    307.60 o 
 -12   6   9     2732.85     2605.41    560.02 o 
 -11   6   9       33.01      237.79    192.87 o 
 -10   6   9      218.20      395.48    146.27 o 
  -9   6   9     1095.58     1287.42    238.97 o 
  -8   6   9     2580.97     3077.04    370.89 o 
  -7   6   9     1232.69      909.47    174.13 o 
  -6   6   9      413.86      447.18     88.13 o 
  -5   6   9     1447.72     1478.67    232.56 o 
  -4   6   9     5804.45     5533.39    435.85 o 
  -3   6   9    10431.86    10326.04    376.22 o 
  -2   6   9    25711.52    26203.40    641.25 o 
  -1   6   9    17470.87    17460.07    656.67 o 
   0   6   9    10122.04     9707.21    534.25 o 
   1   6   9    11511.86    11050.19    799.05 o 
   2   6   9     2538.38     2559.29    430.64 o 
   3   6   9      590.56      628.91    210.53 o 
   4   6   9      208.86      195.00     87.66 o 
   5   6   9       46.23      296.17    182.61 o 
   6   6   9       56.72      126.00    265.82 o 
   7   6   9      121.34      363.81    230.24 o 
   8   6   9     1068.28      868.79    381.79 o 
   9   6   9      306.88      258.79    261.15 o 
  10   6   9        2.30      131.38    357.30 o 
  11   6   9      149.35      358.53    261.87 o 
  12   6   9      858.73      588.61    364.69 o 
 -18   7   9       27.83      281.27    385.27 o 
 -17   7   9       23.82      141.69    299.61 o 
 -16   7   9      915.46      552.22    313.84 o 
 -15   7   9       33.72      239.24    265.87 o 
 -14   7   9      855.91     1204.94    393.66 o 
 -13   7   9     1415.86     1197.20    336.73 o 
 -12   7   9     2103.93     2089.20    498.60 o 
 -11   7   9     1115.99     1127.42    266.80 o 
 -10   7   9    20684.03    22013.84    948.74 o 
  -9   7   9     1348.21      902.93    190.64 o 
  -8   7   9    14302.96    15127.25    704.03 o 
  -7   7   9     2206.11     2101.87    274.26 o 
  -6   7   9     6986.36     7332.06    466.49 o 
  -5   7   9     1299.15     1301.40    192.06 o 
  -4   7   9     7773.37     8081.02    426.13 o 
  -3   7   9      800.66      635.39    115.07 o 
  -2   7   9     3157.89     3019.64    284.05 o 
  -1   7   9     2819.54     3081.98    341.86 o 
   0   7   9    12871.34    13116.63    451.02 o 
   1   7   9     7169.87     6987.54    430.87 o 
   2   7   9      354.16      561.15    141.46 o 
   3   7   9        1.95      135.42    110.89 o 
   4   7   9      338.53      420.09    185.48 o 
   5   7   9     3325.62     2962.08    489.41 o 
   6   7   9      216.08      476.81    222.33 o 
   7   7   9     8801.66    10007.46   1147.38 o 
   8   7   9      503.62      853.06    367.85 o 
   9   7   9      307.98      670.36    311.19 o 
  10   7   9      619.50      770.30    459.73 o 
  11   7   9       11.13      554.37    387.32 o 
  12   7   9      667.04     1499.46   1092.17 o 
 -18   8   9      279.15      568.33    296.14 o 
 -17   8   9      109.93      115.73    203.49 o 
 -16   8   9        7.67       59.68    328.27 o 
 -15   8   9     1159.57     1543.73    400.35 o 
 -14   8   9      790.01      679.27    252.36 o 
 -13   8   9      197.19      365.93    226.08 o 
 -12   8   9     3080.86     3220.40    437.90 o 
 -11   8   9      575.01      476.36    190.68 o 
 -10   8   9     1255.84     1178.01    249.37 o 
  -9   8   9      884.50      776.76    197.92 o 
  -8   8   9     8868.39     9324.57    631.77 o 
  -7   8   9     2573.49     2278.44    362.75 o 
  -6   8   9       76.37      191.27    117.18 o 
  -5   8   9     3485.76     3540.84    356.17 o 
  -4   8   9      235.15      275.68     98.87 o 
  -3   8   9        4.74       42.73     62.08 o 
  -2   8   9      285.38      202.98     96.65 o 
  -1   8   9      243.94      159.03     80.28 o 
   0   8   9     2325.15     2375.31    229.54 o 
   1   8   9      816.51      688.86    161.37 o 
   2   8   9     1998.34     1909.40    306.15 o 
   3   8   9        9.80      131.11    186.59 o 
   4   8   9      576.93      267.64    189.70 o 
   5   8   9      371.89      446.92    252.11 o 
   6   8   9      312.23      301.24    300.22 o 
   7   8   9       21.28      381.49    255.49 o 
   8   8   9      179.33       60.56    311.80 o 
   9   8   9     1624.43     2420.38    570.32 o 
  10   8   9        4.93      183.85    356.06 o 
  11   8   9      393.81      738.31    325.67 o 
  12   8   9      407.61      735.92    556.89 o 
 -18   9   9       35.74      468.98    262.53 o 
 -17   9   9        4.54      541.97    336.80 o 
 -16   9   9      899.21      812.42    297.15 o 
 -15   9   9       77.01      602.69    329.46 o 
 -14   9   9      625.37      729.89    383.91 o 
 -13   9   9      737.78      908.88    356.54 o 
 -12   9   9      116.47      347.00    189.73 o 
 -11   9   9      336.63      373.02    149.34 o 
 -10   9   9     9659.50     9758.60    773.85 o 
  -9   9   9     6039.26     5709.60    498.16 o 
  -8   9   9    13743.07    13416.30    681.19 o 
  -7   9   9    19774.82    20119.37    867.16 o 
  -6   9   9     5556.44     6307.55    475.78 o 
  -5   9   9     7113.76     6470.26    488.44 o 
  -4   9   9     1273.61     1083.19    208.07 o 
  -3   9   9     6888.36     6611.74    395.22 o 
  -2   9   9      102.11      244.28     71.91 o 
  -1   9   9      134.15      455.60    263.46 o 
   0   9   9      882.48      925.38    363.13 o 
   1   9   9      710.37      668.82    289.97 o 
   2   9   9      412.76      288.08    228.84 o 
   3   9   9     3562.85     3816.01    482.37 o 
   4   9   9     1581.73     1494.65    402.10 o 
   5   9   9     3483.18     3435.72    555.80 o 
   6   9   9      252.81      398.03    227.11 o 
   7   9   9     3429.13     4118.10   1146.41 o 
   8   9   9       67.01      417.95    274.93 o 
   9   9   9      673.32      461.17    311.36 o 
  10   9   9        2.26      463.04    393.68 o 
  11   9   9      226.10      440.13    490.68 o 
  12   9   9       40.14     -146.26    538.00 o 
 -17  10   9      267.44      440.09    317.75 o 
 -16  10   9      310.13      798.12    340.14 o 
 -15  10   9      364.65      341.79    246.61 o 
 -14  10   9      121.22       75.43    259.55 o 
 -13  10   9      913.60      493.40    215.45 o 
 -12  10   9      826.91     1000.58    391.51 o 
 -11  10   9      650.04      613.98    225.19 o 
 -10  10   9      638.99      592.77    214.68 o 
  -9  10   9      910.64     1032.26    281.62 o 
  -8  10   9     1332.10     1297.62    256.13 o 
  -7  10   9     6699.09     6814.59    616.91 o 
  -6  10   9    10015.99     9746.41    568.25 o 
  -5  10   9     2475.75     2706.98    387.79 o 
  -4  10   9     4070.25     3537.75    310.79 o 
  -3  10   9      971.05      722.37    137.94 o 
  -2  10   9     1643.94     1780.42    331.46 o 
  -1  10   9      228.55      382.49    226.77 o 
   0  10   9     1144.01     1023.49    321.35 o 
   1  10   9      457.33      532.13    284.91 o 
   2  10   9     1460.81     1264.33    500.58 o 
   3  10   9     3294.65     4051.64    666.33 o 
   4  10   9      835.73      711.98    382.16 o 
   5  10   9     2408.07     3373.91    718.33 o 
   6  10   9     1081.26     1208.09    530.04 o 
   7  10   9      440.48      416.65    442.14 o 
   8  10   9      452.07      207.92    368.66 o 
   9  10   9      359.91      670.85    422.89 o 
  10  10   9       31.07      827.44    507.70 o 
  11  10   9       47.04      638.67    526.09 o 
 -17  11   9      472.64      522.55    269.15 o 
 -16  11   9        2.71      388.33    192.32 o 
 -15  11   9       54.44      354.57    286.06 o 
 -14  11   9      108.93      600.15    211.24 o 
 -13  11   9      402.05      446.14    251.11 o 
 -12  11   9      635.45      388.51    201.93 o 
 -11  11   9     1149.17     1007.95    348.82 o 
 -10  11   9      680.10      817.69    254.52 o 
  -9  11   9        0.36      224.31    184.41 o 
  -8  11   9     1279.15     1127.40    310.00 o 
  -7  11   9      658.05      507.57    215.16 o 
  -6  11   9     1702.30     1866.18    364.13 o 
  -5  11   9      247.85      397.20    133.57 o 
  -4  11   9     3882.12     4206.64    471.39 o 
  -3  11   9        1.82      130.00    209.87 o 
  -2  11   9      307.68      533.14    178.89 o 
  -1  11   9        7.05      282.98    258.60 o 
   0  11   9       28.73      211.56    181.12 o 
   1  11   9     2897.12     3109.74    549.71 o 
   2  11   9     2802.07     2931.36    646.16 o 
   3  11   9      333.07      620.64    372.56 o 
   4  11   9      375.45      421.07    353.73 o 
   5  11   9     2481.91     2252.88    546.26 o 
   6  11   9      719.11      727.41    362.89 o 
   7  11   9      317.74      870.07    471.63 o 
   8  11   9        2.64      693.94    323.90 o 
   9  11   9      239.87      391.71    235.41 o 
  10  11   9        3.70      569.30    400.77 o 
  11  11   9       76.12      622.47    422.14 o 
 -16  12   9      178.01       84.48    288.34 o 
 -15  12   9      535.45      562.07    245.28 o 
 -14  12   9       51.65      171.16    239.53 o 
 -13  12   9     1151.12     1039.82    326.43 o 
 -12  12   9       58.11      103.87    135.66 o 
 -11  12   9       39.94      218.59    207.72 o 
 -10  12   9      190.09      542.96    176.92 o 
  -9  12   9     1063.82      900.77    236.48 o 
  -8  12   9     2520.44     2116.79    377.97 o 
  -7  12   9       15.33      248.88    132.19 o 
  -6  12   9     1798.41     1940.96    335.38 o 
  -5  12   9     2803.17     3014.66    413.69 o 
  -4  12   9      932.06      973.60    286.59 o 
  -3  12   9     3804.70     3575.81    482.95 o 
  -2  12   9      109.32      310.29    199.97 o 
  -1  12   9     2964.61     3113.97    618.00 o 
   0  12   9     2218.21     1998.97    633.21 o 
   1  12   9      601.64      684.70    283.76 o 
   2  12   9     1298.34     1980.78    530.69 o 
   3  12   9       14.62      631.19    276.38 o 
   4  12   9      138.34      438.82    293.80 o 
   5  12   9      658.67      311.10    302.41 o 
   6  12   9      266.27      257.09    343.89 o 
   7  12   9        1.84      372.95    322.26 o 
   8  12   9       92.15      458.04    294.50 o 
   9  12   9      277.18      717.77    456.67 o 
  10  12   9       74.33      710.90    479.38 o 
 -16  13   9      303.01      476.59    299.89 o 
 -15  13   9        3.89      405.09    291.59 o 
 -14  13   9     1087.87      801.06    248.64 o 
 -13  13   9     1144.69      917.33    269.22 o 
 -12  13   9      136.13      634.93    269.30 o 
 -11  13   9      292.34      288.91    146.96 o 
 -10  13   9       92.12      170.20    205.03 o 
  -9  13   9       78.71      287.50    178.09 o 
  -8  13   9       17.51      384.35    170.81 o 
  -7  13   9     1252.83     1293.73    262.07 o 
  -6  13   9      585.58      558.52    165.58 o 
  -5  13   9     3361.28     4209.94    561.54 o 
  -4  13   9     6046.59     6380.01    647.21 o 
  -3  13   9     1964.26     2510.90    466.69 o 
  -2  13   9       34.07      443.01    243.37 o 
  -1  13   9      722.37      677.89    381.46 o 
   0  13   9      987.78     1139.45    405.56 o 
   1  13   9     3345.49     4553.00    702.61 o 
   2  13   9     2902.04     2415.73    575.01 o 
   3  13   9      149.97      -37.10    347.23 o 
   4  13   9      708.02     1207.01    405.21 o 
   5  13   9      288.37      734.85    364.97 o 
   6  13   9     1210.57     1664.85    513.68 o 
   7  13   9       10.86      706.16    449.98 o 
   8  13   9      103.85       83.91    404.80 o 
   9  13   9       47.54      528.66    450.56 o 
  10  13   9      271.68      418.88    353.80 o 
 -15  14   9       47.86      671.47    362.28 o 
 -14  14   9        0.70      415.41    226.72 o 
 -13  14   9        3.19      329.15    172.95 o 
 -12  14   9      460.54      489.82    268.41 o 
 -11  14   9      446.12      640.29    220.05 o 
 -10  14   9        8.56      289.48    202.13 o 
  -9  14   9       21.78       95.15    197.69 o 
  -8  14   9       31.92      212.17    159.50 o 
  -7  14   9       38.93      209.35    156.38 o 
  -6  14   9     1646.97     1643.35    312.16 o 
  -5  14   9      109.74      324.91    255.98 o 
  -4  14   9     2499.53     3058.65    653.38 o 
  -3  14   9      937.61      979.33    286.38 o 
  -2  14   9     2513.78     2451.83    588.36 o 
  -1  14   9     3670.10     3938.97    603.50 o 
   0  14   9     2731.28     2037.11    585.82 o 
   1  14   9     1392.66     2273.60    607.09 o 
   2  14   9     1061.41      589.21    515.19 o 
   3  14   9     1976.73     1587.95    546.13 o 
   4  14   9        7.60      200.33    307.48 o 
   5  14   9      673.95      388.09    308.33 o 
   6  14   9        7.80     -389.49    802.48 o 
   7  14   9      248.33      418.10    395.76 o 
   8  14   9       19.17      238.62    310.90 o 
   9  14   9       54.38      926.04    473.00 o 
 -14  15   9       24.82      266.91    298.95 o 
 -13  15   9      714.09      464.36    270.13 o 
 -12  15   9        2.29      243.85    198.75 o 
 -11  15   9      271.33      316.07    185.51 o 
 -10  15   9      713.63      728.55    286.68 o 
  -9  15   9      257.67      270.42    228.13 o 
  -8  15   9     1977.75     1766.44    449.86 o 
  -7  15   9        4.92      388.81    228.30 o 
  -6  15   9      108.11      329.57    268.31 o 
  -5  15   9      118.32      510.47    260.98 o 
  -4  15   9     2711.50     3570.30    557.19 o 
  -3  15   9        6.56      393.37    182.92 o 
  -2  15   9     1433.92     1263.48    397.81 o 
  -1  15   9     1781.98     1696.59    461.02 o 
   0  15   9     1009.51     1042.84    426.85 o 
   1  15   9     2078.50     1925.41    513.89 o 
   2  15   9        3.80      226.74    294.10 o 
   3  15   9        8.54      411.25    391.08 o 
   4  15   9       46.30      421.96    271.18 o 
   5  15   9      388.53      273.45    399.17 o 
   6  15   9       64.11      657.30    328.32 o 
   7  15   9      201.57      817.26    281.39 o 
   8  15   9      458.30      298.55    488.35 o 
 -13  16   9       47.40      214.82    315.52 o 
 -12  16   9     1476.33     1022.68    379.21 o 
 -11  16   9      937.70      770.04    273.03 o 
 -10  16   9      848.80      872.92    303.33 o 
  -9  16   9      315.43      587.11    284.78 o 
  -8  16   9      319.68      321.16    253.64 o 
  -7  16   9      193.16       71.22    253.93 o 
  -6  16   9      661.35      630.42    328.57 o 
  -5  16   9      325.50      261.93    212.31 o 
  -4  16   9      347.30      617.78    229.56 o 
  -3  16   9       78.98      -45.66    304.97 o 
  -2  16   9       20.13      586.53    314.08 o 
  -1  16   9       18.51      -49.83    277.62 o 
   0  16   9        1.82      483.17    283.98 o 
   1  16   9      163.46      143.66    368.36 o 
   2  16   9       27.61      231.29    351.30 o 
   3  16   9      163.34      784.37    297.56 o 
   4  16   9       49.62      372.71    278.47 o 
   5  16   9       73.01      219.74    343.34 o 
   6  16   9       86.23      980.24    419.94 o 
   7  16   9        1.57      398.24    264.87 o 
   8  16   9      390.44      672.95    343.24 o 
 -13  17   9        8.87      328.55    227.85 o 
 -12  17   9      147.59      316.40    295.22 o 
 -11  17   9      299.42      515.42    326.05 o 
 -10  17   9      515.37      729.50    319.55 o 
  -9  17   9      524.38      955.11    334.47 o 
  -8  17   9     1448.78     1402.82    365.12 o 
  -7  17   9      399.97      452.01    263.99 o 
  -6  17   9       48.92      277.54    258.04 o 
  -5  17   9        4.83      414.76    256.21 o 
  -4  17   9       62.34      276.49    272.88 o 
  -3  17   9      794.87      850.14    246.44 o 
  -2  17   9        1.49      198.45    287.91 o 
  -1  17   9        1.05       77.61    201.09 o 
   0  17   9        7.45      134.10    358.06 o 
   1  17   9       22.01      283.34    304.92 o 
   2  17   9      179.63      562.47    235.40 o 
   3  17   9       12.40      515.88    372.35 o 
   4  17   9        4.66      525.44    387.27 o 
   5  17   9      640.72      871.77    318.66 o 
   6  17   9        9.56      840.26    380.05 o 
   7  17   9      130.83     -179.93    411.01 o 
 -11  18   9      361.33      451.57    261.97 o 
 -10  18   9       56.43      774.18    338.21 o 
  -9  18   9     1111.26     1167.65    322.38 o 
  -8  18   9       61.42      598.84    311.31 o 
  -7  18   9      442.00      831.53    307.27 o 
  -6  18   9      591.17      650.67    247.23 o 
  -5  18   9       26.96      400.48    329.90 o 
  -4  18   9      566.43      586.83    277.77 o 
  -3  18   9       16.17      369.00    255.09 o 
  -2  18   9       71.43      359.52    269.63 o 
  -1  18   9      183.73      519.58    257.41 o 
   0  18   9      712.66      678.44    775.65 o 
   1  18   9      135.34      222.87    341.27 o 
   2  18   9       86.67      600.20    462.19 o 
   3  18   9      302.53       67.71    343.94 o 
   4  18   9      189.00      559.23    359.92 o 
   5  18   9      114.00      576.34    284.36 o 
 -10  19   9        5.41      624.70    284.92 o 
  -9  19   9      182.42      455.04    261.86 o 
  -8  19   9      188.39      434.67    363.93 o 
  -7  19   9      305.06      556.29    294.10 o 
  -6  19   9       11.80      322.14    290.81 o 
  -5  19   9       56.29      350.70    277.42 o 
  -4  19   9      224.32      539.59    327.73 o 
  -3  19   9      980.29      677.71    326.28 o 
  -2  19   9      173.49      292.19    364.73 o 
  -1  19   9      337.65      250.49    279.83 o 
   0  19   9      253.55      132.61    269.59 o 
   1  19   9      433.70      537.90    441.84 o 
   2  19   9      120.67      347.70    266.53 o 
   3  19   9       77.03       75.22    385.38 o 
   4  19   9      173.25      593.63    370.42 o 
  -8  20   9      354.21      442.07    304.66 o 
  -7  20   9       12.38       69.47    302.77 o 
  -6  20   9      217.98      570.41    286.78 o 
  -5  20   9       37.95      429.92    289.76 o 
  -4  20   9     1046.19     1139.02    599.89 o 
  -3  20   9      100.64      408.15    248.80 o 
  -2  20   9      275.10      397.98    260.53 o 
  -1  20   9        3.45      506.02    322.40 o 
   0  20   9       20.63      135.93    317.39 o 
   1  20   9       25.92      224.56    359.26 o 
   2  20   9       51.06      860.25    414.70 o 
  -6  21   9      155.55      601.90    264.29 o 
  -5  21   9      216.00      576.75    262.28 o 
  -4  21   9      233.08      374.04    342.29 o 
  -3  21   9       22.90      450.53    253.54 o 
  -2  21   9      114.00      712.73    356.23 o 
  -1  21   9      134.29      377.83    268.32 o 
   0  21   9        7.89      342.32    298.62 o 
 -19   0  10      711.10     1907.42    839.07 o 
 -18   0  10      273.01      380.51    673.21 o 
 -17   0  10      908.50     1200.07    965.91 o 
 -16   0  10      485.33      956.15    673.21 o 
 -15   0  10     1898.75     1219.58    585.40 o 
 -14   0  10     1293.61      835.24    297.32 o 
 -13   0  10     4754.24     4839.00    620.70 o 
 -12   0  10      346.97      218.76    195.60 o 
 -11   0  10     8556.29     8789.52    635.69 o 
 -10   0  10     2275.99     2749.22    468.10 o 
  -9   0  10    28914.23    28478.83    745.39 o 
  -8   0  10    16077.81    15247.35   1239.09 o 
  -7   0  10    45937.88    46622.71   1851.60 o 
  -6   0  10    28648.45    27854.62   1293.46 o 
  -5   0  10    25181.11    24288.61   1159.82 o 
  -4   0  10     5597.24     5832.24    406.69 o 
  -3   0  10    10228.72    10485.69    682.74 o 
  -2   0  10     7138.21     7314.40    493.50 o 
  -1   0  10      422.79      167.11    203.93 o 
   0   0  10       57.43      105.19    165.18 o 
   1   0  10      588.71      395.14    482.95 o 
   2   0  10      506.06      375.63    487.83 o 
   3   0  10     3934.15     3673.38    863.46 o 
   4   0  10     2317.47     2292.81    804.92 o 
   5   0  10     7349.98     7702.87   1351.30 o 
   7   0  10     5900.81     6551.59   1351.30 o 
   8   0  10    10495.25    10000.56   1570.82 o 
   9   0  10      217.78      926.88    843.95 o 
  10   0  10     1477.49      917.12    585.40 o 
  11   0  10       86.25      414.66    702.48 o 
  12   0  10      345.12      702.48    819.56 o 
 -19   1  10       12.69      855.75    640.83 o 
 -18   1  10      115.55      796.83    514.64 o 
 -17   1  10        2.47       16.60    585.40 o 
 -16   1  10      716.29      632.55    280.89 o 
 -15   1  10      751.30      630.37    269.19 o 
 -14   1  10     2584.56     2183.24    430.43 o 
 -13   1  10       82.55      381.34    170.27 o 
 -12   1  10      703.34      453.60    135.93 o 
 -11   1  10       93.94      384.48    129.31 o 
 -10   1  10      374.67      410.26    123.98 o 
  -9   1  10     4298.06     3886.94    244.15 o 
  -8   1  10     4426.98     4270.40    269.24 o 
  -7   1  10     9979.08    10370.73    571.83 o 
  -6   1  10     3380.41     3862.88    423.95 o 
  -5   1  10     8239.24     7713.40    389.46 o 
  -4   1  10       42.01       35.39     53.94 o 
  -3   1  10      128.86      163.74     83.07 o 
  -2   1  10     1105.87     1123.48    199.25 o 
  -1   1  10      699.02      613.57    164.45 o 
   0   1  10       30.10      145.97    127.87 o 
   1   1  10     2290.32     3012.89    468.32 o 
   2   1  10     3730.20     3536.78    926.88 o 
   3   1  10       43.14      149.22    211.89 o 
   4   1  10       94.75       74.70    285.38 o 
   5   1  10       53.89      161.23    236.61 o 
   6   1  10     4437.23     3867.43    839.07 o 
   7   1  10     1540.09     1730.89    523.39 o 
   8   1  10      508.96      640.00    405.98 o 
   9   1  10      112.98      443.12    380.51 o 
  10   1  10       35.54      175.70    399.99 o 
  11   1  10        7.87      476.80    386.67 o 
  12   1  10        2.18      112.83    456.97 o 
 -19   2  10      797.13      747.01    389.06 o 
 -18   2  10      255.75      337.56    431.71 o 
 -17   2  10      428.20      737.70    526.64 o 
 -16   2  10     1179.16      994.15    305.97 o 
 -15   2  10      345.60      719.75    312.28 o 
 -14   2  10       14.12      359.41    193.75 o 
 -13   2  10      980.80      776.76    364.00 o 
 -12   2  10      390.57      327.19    149.73 o 
 -11   2  10     6239.69     6255.34    451.97 o 
 -10   2  10      193.21      304.62    107.04 o 
  -9   2  10    13000.32    13000.07    444.42 o 
  -8   2  10      264.67      168.80    164.69 o 
  -7   2  10    23168.45    22438.85    638.29 o 
  -6   2  10     2338.81     2276.05    249.25 o 
  -5   2  10     8571.40     8734.41    427.12 o 
  -4   2  10       29.14       19.39     50.58 o 
  -3   2  10     4824.14     5236.56    312.31 o 
  -2   2  10      487.64      610.59    140.86 o 
  -1   2  10    11215.81    10977.20    493.09 o 
   0   2  10     4984.35     4499.62    416.06 o 
   1   2  10     3248.90     3008.16    467.06 o 
   2   2  10      151.53      588.70    218.86 o 
   3   2  10      574.94      458.65    289.59 o 
   4   2  10     2267.36     1974.56    494.78 o 
   5   2  10        1.15       25.15    176.26 o 
   6   2  10     9893.71     9845.70   1254.47 o 
   7   2  10       30.65      498.11    398.48 o 
   8   2  10     4988.17     6026.14   1087.87 o 
   9   2  10      794.32      333.48    556.13 o 
  10   2  10      671.53      361.03    385.39 o 
  11   2  10       71.07      233.50    392.77 o 
  12   2  10       18.63      220.77    460.19 o 
 -19   3  10       86.19     1181.86    595.16 o 
 -18   3  10       56.97      508.25    459.71 o 
 -17   3  10       24.87      199.21    421.65 o 
 -16   3  10     3381.66     2643.12    588.49 o 
 -15   3  10      464.67      308.34    229.79 o 
 -14   3  10     6188.05     6116.08    747.34 o 
 -13   3  10       24.09       83.02    106.67 o 
 -12   3  10     2358.14     2696.99    436.46 o 
 -11   3  10      356.57      262.73    187.06 o 
 -10   3  10      380.85      292.63    154.45 o 
  -9   3  10      264.59      163.64    114.67 o 
  -8   3  10     5121.09     5686.65    427.19 o 
  -7   3  10     2108.96     1827.16    182.66 o 
  -6   3  10     7261.84     7076.92    335.44 o 
  -5   3  10     4681.75     4649.20    287.38 o 
  -4   3  10       27.38       83.87     76.01 o 
  -3   3  10      259.47      274.60     94.37 o 
  -2   3  10     6522.52     6229.75    361.02 o 
  -1   3  10    10857.63    10222.01    483.61 o 
   0   3  10    29656.84    31231.04    883.44 o 
   1   3  10    22011.97    23617.56    862.65 o 
   2   3  10      658.63      579.58    157.76 o 
   3   3  10      143.58      332.43    275.92 o 
   4   3  10       53.71      185.38    141.43 o 
   5   3  10        5.70      304.69    245.79 o 
   6   3  10     4779.18     4922.18    819.01 o 
   7   3  10     5932.27     5992.80    970.20 o 
   8   3  10       91.74     -277.81    387.42 o 
   9   3  10      528.36      953.51    561.45 o 
  10   3  10       48.72      336.21    646.38 o 
  11   3  10        1.06      276.11    391.28 o 
  12   3  10      307.00      509.87    366.27 o 
 -19   4  10       70.63      445.23    488.52 o 
 -18   4  10      321.36      705.17    480.57 o 
 -17   4  10      279.45      323.70    285.00 o 
 -16   4  10      261.55      667.81    263.98 o 
 -15   4  10       21.18      211.26    238.56 o 
 -14   4  10      138.43      564.72    236.77 o 
 -13   4  10      382.56      512.22    155.08 o 
 -12   4  10     1794.94     1320.71    404.89 o 
 -11   4  10      554.86      625.72    237.78 o 
 -10   4  10       76.56      239.48    156.39 o 
  -9   4  10      528.67      707.18    244.70 o 
  -8   4  10      417.34      577.64    146.40 o 
  -7   4  10        4.73       69.48     47.14 o 
  -6   4  10     2187.67     1954.80    179.27 o 
  -5   4  10     3322.25     3488.09    262.50 o 
  -4   4  10       84.49      210.20    101.48 o 
  -3   4  10      533.49      406.30    110.22 o 
  -2   4  10     2786.67     2553.45    243.85 o 
  -1   4  10        0.66       31.50     84.94 o 
   0   4  10      501.36      392.57     96.55 o 
   1   4  10     1916.20     1692.51    205.20 o 
   2   4  10      934.60      826.01    197.20 o 
   3   4  10     2400.59     2577.79    530.26 o 
   4   4  10       42.01      266.38    129.91 o 
   5   4  10      540.61      516.08    260.84 o 
   6   4  10      363.52      626.82   1164.20 o 
   7   4  10     1469.13     1245.20    571.25 o 
   8   4  10       66.61      216.43    369.38 o 
   9   4  10       54.37      101.64    281.26 o 
  10   4  10       71.65      385.77    310.67 o 
  11   4  10       62.42      349.17    318.06 o 
  12   4  10        8.05      106.42    293.14 o 
 -19   5  10       45.20      141.58    550.74 o 
 -18   5  10        9.51      844.89    428.88 o 
 -17   5  10       76.57      262.12    308.65 o 
 -16   5  10     1320.91     1429.43    402.77 o 
 -15   5  10      158.12      311.52    277.43 o 
 -14   5  10     6360.52     6808.22    673.12 o 
 -13   5  10       47.46      195.62    193.11 o 
 -12   5  10     1770.71     1625.37    387.63 o 
 -11   5  10     1683.71     1289.58    337.48 o 
 -10   5  10      690.85      601.66    233.86 o 
  -9   5  10       56.05       19.68    182.22 o 
  -8   5  10     3375.51     3501.83    325.40 o 
  -7   5  10       22.30       75.12     61.85 o 
  -6   5  10     1262.64     1431.82    174.52 o 
  -5   5  10      443.81      303.43     92.04 o 
  -4   5  10      104.27      193.92     74.74 o 
  -3   5  10    10084.72     9936.94    441.35 o 
  -2   5  10     9914.63     9705.07    484.44 o 
  -1   5  10    20779.32    21208.94    592.69 o 
   0   5  10    35867.73    36472.95    837.42 o 
   1   5  10    20490.90    21490.60    803.82 o 
   2   5  10     6378.47     6242.20    409.16 o 
   3   5  10      870.23      623.40    127.24 o 
   4   5  10     2412.23     2346.17    432.69 o 
   5   5  10       66.83      177.18    234.56 o 
   6   5  10       53.16      354.43    290.14 o 
   7   5  10     2710.94     1764.06    748.81 o 
   8   5  10       92.95      299.97    350.76 o 
   9   5  10      475.30      774.52    294.28 o 
  10   5  10      124.68      642.16    335.16 o 
  11   5  10        4.87      212.08    325.77 o 
  12   5  10      254.12      888.75    394.98 o 
 -18   6  10       63.51     -115.61    409.74 o 
 -17   6  10       70.36      550.01    198.17 o 
 -16   6  10       34.70      222.26    182.15 o 
 -15   6  10      146.71      459.11    205.05 o 
 -14   6  10      444.69      468.83    252.69 o 
 -13   6  10      547.29      359.99    284.24 o 
 -12   6  10     7573.94     8080.24    763.12 o 
 -11   6  10      899.41      604.49    236.48 o 
 -10   6  10     1993.39     1857.01    331.40 o 
  -9   6  10     4690.35     5038.56    450.26 o 
  -8   6  10     1365.06     1352.29    248.27 o 
  -7   6  10    17981.27    18843.01    765.58 o 
  -6   6  10     1829.05     1751.01    186.77 o 
  -5   6  10     1219.49     1001.78    155.05 o 
  -4   6  10       88.97      173.04    108.54 o 
  -3   6  10      633.75      647.42    155.00 o 
  -2   6  10       27.97      187.70    115.83 o 
  -1   6  10    11838.48    12269.40    511.09 o 
   0   6  10     8338.35     8665.85    624.08 o 
   1   6  10     4712.84     4124.41    465.02 o 
   2   6  10     2144.81     2592.36    433.42 o 
   3   6  10      568.55      609.34    229.65 o 
   4   6  10      157.52      445.13    185.25 o 
   5   6  10      537.16      535.59    249.11 o 
   6   6  10     1302.46     1696.86    492.93 o 
   7   6  10       68.50      306.97    249.78 o 
   8   6  10     3905.03     3966.10    777.98 o 
   9   6  10     1297.13     1233.72    447.96 o 
  10   6  10      322.52      326.67    291.55 o 
  11   6  10      476.87      967.11    529.43 o 
  12   6  10       11.62      762.39    670.77 o 
 -18   7  10       40.46      802.44    413.62 o 
 -17   7  10       12.48      484.04    239.09 o 
 -16   7  10     1272.27     1460.60    385.81 o 
 -15   7  10       16.74      385.70    233.68 o 
 -14   7  10     3837.98     3788.27    594.16 o 
 -13   7  10     1997.29     1791.02    399.59 o 
 -12   7  10      475.84      595.42    284.78 o 
 -11   7  10     3223.62     3453.13    474.23 o 
 -10   7  10       10.57       37.03    148.36 o 
  -9   7  10     1409.18     1492.42    349.34 o 
  -8   7  10       60.63      304.19    119.45 o 
  -7   7  10     4773.13     4566.39    423.72 o 
  -6   7  10      105.44      232.85    124.58 o 
  -5   7  10     1398.69     1213.17    203.34 o 
  -4   7  10     5632.25     5362.82    391.23 o 
  -3   7  10     1813.10     1858.95    221.37 o 
  -2   7  10      482.21      374.39     92.77 o 
  -1   7  10     3010.55     2782.22    270.54 o 
   0   7  10     1410.99     1418.86    250.79 o 
   1   7  10      448.96      477.70    157.58 o 
   2   7  10     2715.79     2027.07    325.74 o 
   3   7  10       83.18      426.93    209.47 o 
   4   7  10      448.86      324.52    224.11 o 
   5   7  10      183.40      355.90    169.54 o 
   6   7  10      147.07       77.60    188.69 o 
   7   7  10        1.40      246.30    230.79 o 
   8   7  10      312.95      324.78    387.21 o 
   9   7  10        4.97      271.07    266.33 o 
  10   7  10      291.55     1097.21    527.77 o 
  11   7  10       86.92      774.07    592.08 o 
 -18   8  10        1.85      211.38    410.46 o 
 -17   8  10       16.14      433.26    358.95 o 
 -16   8  10       40.94       62.46    295.16 o 
 -15   8  10      591.50      453.58    287.71 o 
 -14   8  10        4.85      462.28    308.12 o 
 -13   8  10     1220.80     1270.51    378.18 o 
 -12   8  10      100.75       74.76    150.92 o 
 -11   8  10     2565.72     2717.03    443.31 o 
 -10   8  10       48.61      224.55    112.10 o 
  -9   8  10    10241.46    10800.57    608.67 o 
  -8   8  10     1005.40      905.36    197.07 o 
  -7   8  10    28922.57    30297.59   1153.15 o 
  -6   8  10    13031.31    12658.08    607.97 o 
  -5   8  10    18234.42    18904.92    792.31 o 
  -4   8  10     6409.10     6148.10    443.57 o 
  -3   8  10     1620.78     1671.81    284.82 o 
  -2   8  10     1814.81     1656.77    216.72 o 
  -1   8  10     2544.07     2749.00    302.91 o 
   0   8  10     1212.76     1072.13    215.31 o 
   1   8  10      130.68      269.98    106.51 o 
   2   8  10       27.66      134.82    113.27 o 
   3   8  10       23.37       35.52    144.60 o 
   4   8  10     2017.02     1655.56    385.34 o 
   5   8  10      697.31      857.01    277.69 o 
   6   8  10     3040.42     3000.23    488.02 o 
   7   8  10      446.88      577.29    413.88 o 
   8   8  10     4243.15     5332.01   1873.28 o 
   9   8  10      248.78      737.91    438.06 o 
  10   8  10      490.07      647.27    493.37 o 
  11   8  10       64.10      396.59    410.69 o 
 -17   9  10      275.54      368.17    455.65 o 
 -16   9  10       23.63      355.21    290.05 o 
 -15   9  10       67.31      791.39    382.48 o 
 -14   9  10      245.82      379.89    225.22 o 
 -13   9  10      399.11      669.14    212.61 o 
 -12   9  10       59.35      147.12    204.35 o 
 -11   9  10      591.33      649.20    204.50 o 
 -10   9  10     1562.57     1149.58    257.52 o 
  -9   9  10       37.82      199.03    126.08 o 
  -8   9  10      796.58      697.66    186.24 o 
  -7   9  10       27.62      489.95    181.72 o 
  -6   9  10     2481.04     2043.54    308.31 o 
  -5   9  10      766.79      544.44    133.68 o 
  -4   9  10     1652.78     1404.64    223.78 o 
  -3   9  10     3614.33     3379.35    281.64 o 
  -2   9  10      682.92      546.04     94.80 o 
  -1   9  10     1512.99     1389.39    211.65 o 
   0   9  10      448.52      264.75    151.47 o 
   1   9  10     4479.95     4775.16    473.29 o 
   2   9  10     2080.24     2232.65    370.84 o 
   3   9  10      213.45      440.44    186.72 o 
   4   9  10      201.29      625.18    311.43 o 
   5   9  10       38.62      727.46    340.23 o 
   6   9  10      855.58      203.62    271.21 o 
   7   9  10     1279.69      740.27    404.90 o 
   8   9  10       65.64      306.36    409.78 o 
   9   9  10      320.57     1165.48    637.10 o 
  10   9  10      311.66      702.96    557.37 o 
  11   9  10       22.76      524.28    599.74 o 
 -17  10  10        0.63      643.60    292.79 o 
 -16  10  10      514.48      542.52    327.09 o 
 -15  10  10      719.93      667.17    329.79 o 
 -14  10  10      104.18      -31.17    321.95 o 
 -13  10  10       82.96      417.61    255.00 o 
 -12  10  10      414.61      446.74    228.23 o 
 -11  10  10     1396.93     1177.92    289.83 o 
 -10  10  10      429.62      496.89    171.53 o 
  -9  10  10     5290.19     5197.35    509.10 o 
  -8  10  10     1427.30     1051.10    240.62 o 
  -7  10  10     4996.26     4935.47    507.11 o 
  -6  10  10     5124.18     4887.92    460.25 o 
  -5  10  10     7573.52     7712.61    453.41 o 
  -4  10  10     2459.31     2421.27    336.66 o 
  -3  10  10     4790.11     4377.66    358.97 o 
  -2  10  10       77.40      140.65    132.61 o 
  -1  10  10      399.35      353.04    178.93 o 
   0  10  10      657.80      519.19    275.22 o 
   1  10  10      121.02      557.17    264.17 o 
   2  10  10     2495.77     2305.16    519.21 o 
   3  10  10      187.81      199.42    360.97 o 
   4  10  10     3066.26     3060.80    602.75 o 
   5  10  10      545.32      601.72    382.20 o 
   6  10  10     2309.72     2978.34    692.70 o 
   7  10  10       39.11      419.35    250.21 o 
   8  10  10     1159.07      992.60    583.38 o 
   9  10  10       25.16       23.38    283.07 o 
  10  10  10      344.15      396.68    343.81 o 
 -17  11  10      294.70      289.27    324.88 o 
 -16  11  10      602.32      590.61    304.24 o 
 -15  11  10      162.63      653.94    302.07 o 
 -14  11  10      972.42     1039.67    370.44 o 
 -13  11  10       84.81      294.24    162.73 o 
 -12  11  10      687.58      500.14    199.76 o 
 -11  11  10       15.29      332.87    187.71 o 
 -10  11  10      393.54      450.20    166.32 o 
  -9  11  10      104.49      354.16    165.24 o 
  -8  11  10     2337.29     2343.74    442.87 o 
  -7  11  10     1854.38     1860.68    365.29 o 
  -6  11  10     2217.38     2209.03    370.49 o 
  -5  11  10     5502.05     5100.93    514.32 o 
  -4  11  10        0.24      108.66    126.31 o 
  -3  11  10     2787.95     3142.04    487.53 o 
  -2  11  10      423.32      208.69    189.97 o 
  -1  11  10      222.66      359.46    230.85 o 
   0  11  10      589.42      606.53    285.83 o 
   1  11  10     2087.24     1503.90    708.65 o 
   2  11  10      689.50      505.15    349.11 o 
   3  11  10        3.36     -162.89    335.86 o 
   4  11  10     1158.62      859.27    338.71 o 
   5  11  10      447.60      207.51    350.08 o 
   6  11  10     2801.56     2951.18    983.32 o 
   7  11  10     1197.65     1377.26    653.57 o 
   8  11  10      185.22      711.64    309.55 o 
   9  11  10      334.48      487.99    556.13 o 
  10  11  10       21.34       35.91    436.61 o 
 -16  12  10      549.44      419.19    232.30 o 
 -15  12  10       30.80      450.01    287.17 o 
 -14  12  10      566.29      698.34    303.74 o 
 -13  12  10     1585.49     1389.84    357.29 o 
 -12  12  10      512.03     1031.45    278.04 o 
 -11  12  10      199.36      194.34    184.21 o 
 -10  12  10      184.07      156.20    268.92 o 
  -9  12  10     1001.83      980.15    335.40 o 
  -8  12  10        4.27      177.15    177.65 o 
  -7  12  10      105.24      176.92    157.41 o 
  -6  12  10      971.48      929.76    247.35 o 
  -5  12  10     1200.54     1260.80    245.54 o 
  -4  12  10      626.09      977.00    276.02 o 
  -3  12  10     1374.15     1431.62    330.61 o 
  -2  12  10     3095.32     3497.01    529.83 o 
  -1  12  10       76.90      372.10    264.08 o 
   0  12  10       11.81      148.72    336.28 o 
   1  12  10      972.11      853.76    330.43 o 
   2  12  10      451.03      598.81    241.40 o 
   3  12  10      632.74      606.11    391.95 o 
   4  12  10      616.89      936.99    335.24 o 
   5  12  10     2547.24     2720.72    631.15 o 
   6  12  10      393.38      652.58    470.70 o 
   7  12  10      812.26     1116.98    404.77 o 
   8  12  10       65.20      485.85    432.12 o 
   9  12  10       16.38     -105.76    505.13 o 
 -15  13  10       62.22       63.25    316.35 o 
 -14  13  10      327.16      768.47    372.51 o 
 -13  13  10      178.50      274.24    227.14 o 
 -12  13  10       90.38      438.18    221.22 o 
 -11  13  10       76.46      239.77    181.31 o 
 -10  13  10       37.75      272.28    201.11 o 
  -9  13  10       71.74      219.04    138.84 o 
  -8  13  10      246.05      564.94    212.77 o 
  -7  13  10      261.60      306.09    188.14 o 
  -6  13  10       44.63      164.78    201.75 o 
  -5  13  10       10.33      177.47    198.03 o 
  -4  13  10      171.89      436.61    230.77 o 
  -3  13  10      274.75      877.93    375.67 o 
  -2  13  10     3415.48     4219.07    551.05 o 
  -1  13  10     5263.63     5515.80    656.91 o 
   0  13  10     1855.78     2021.85    483.20 o 
   1  13  10     1286.38     2244.35    684.29 o 
   2  13  10      778.92      961.22    392.06 o 
   3  13  10      531.15      653.14    283.90 o 
   4  13  10       13.11      188.58    230.31 o 
   5  13  10      315.52      619.71    331.08 o 
   6  13  10        4.51      251.39    311.03 o 
   7  13  10      318.46      581.16    453.93 o 
   8  13  10        0.38       95.72    388.65 o 
   9  13  10      214.83      596.63    344.57 o 
 -15  14  10       15.81      401.84    312.19 o 
 -14  14  10      175.28      246.64    336.88 o 
 -13  14  10      668.32      657.17    275.17 o 
 -12  14  10     1984.87     1504.08    368.03 o 
 -11  14  10       41.02      321.79    182.19 o 
 -10  14  10     1178.02      633.00    201.11 o 
  -9  14  10      136.94      183.30    291.25 o 
  -8  14  10      131.20      235.00    244.50 o 
  -7  14  10      227.87      697.69    331.96 o 
  -6  14  10       39.45      111.48    244.73 o 
  -5  14  10      146.50      134.12    189.22 o 
  -4  14  10      583.13      975.66    310.33 o 
  -3  14  10     2545.98     2758.18    568.07 o 
  -2  14  10      123.59      -85.90    297.24 o 
  -1  14  10     2068.59     1097.37    353.25 o 
   0  14  10      525.41     1117.90    638.31 o 
   1  14  10        2.43      467.36    321.24 o 
   2  14  10      867.62      540.64    465.22 o 
   3  14  10      133.62      196.76    258.80 o 
   4  14  10       94.41      509.57    258.00 o 
   5  14  10      880.11      619.42    359.43 o 
   6  14  10        9.30      826.16    362.12 o 
   7  14  10       89.22      199.01    352.10 o 
   8  14  10      171.37      937.85    370.32 o 
 -14  15  10        2.70      423.83    277.76 o 
 -13  15  10      181.99      924.63    532.65 o 
 -12  15  10        3.43      381.80    202.78 o 
 -11  15  10      262.28      405.84    273.92 o 
 -10  15  10       20.00      372.66    265.08 o 
  -9  15  10      231.81      386.08    324.35 o 
  -8  15  10      118.42      252.11    218.55 o 
  -7  15  10       44.99        9.04    271.89 o 
  -6  15  10      134.38      459.49    207.27 o 
  -5  15  10      874.40      650.46    219.92 o 
  -4  15  10      109.51      245.83    256.39 o 
  -3  15  10     1061.47     1474.12    429.62 o 
  -2  15  10       16.77      324.24    177.51 o 
  -1  15  10     2888.69     3228.05    746.33 o 
   0  15  10       31.52      483.79    311.35 o 
   1  15  10       28.84      405.75    394.69 o 
   2  15  10     1312.81      942.65    422.55 o 
   3  15  10      281.49      587.11    441.04 o 
   4  15  10       81.02      607.22    400.05 o 
   5  15  10      420.97      996.92    392.91 o 
   6  15  10      228.68      775.55    451.58 o 
   7  15  10       58.23      339.73    357.41 o 
 -13  16  10       69.61      134.74    427.15 o 
 -12  16  10      281.69      554.35    293.36 o 
 -11  16  10      188.04      101.40    319.63 o 
 -10  16  10      518.05      573.39    313.63 o 
  -9  16  10     1650.29     1888.60    524.60 o 
  -8  16  10       37.44      154.83    270.74 o 
  -7  16  10     1319.44     1032.61    326.69 o 
  -6  16  10       60.59      410.19    273.87 o 
  -5  16  10      402.68      436.39    307.15 o 
  -4  16  10      127.66      427.81    303.93 o 
  -3  16  10      188.97      536.29    289.58 o 
  -2  16  10       29.86      364.56    299.91 o 
  -1  16  10      562.72      936.63    364.96 o 
   0  16  10      335.93      785.43    389.80 o 
   1  16  10      364.64      470.63    227.24 o 
   2  16  10      176.75      201.34    374.99 o 
   3  16  10       14.93      407.77    444.91 o 
   4  16  10      106.68      651.36    393.70 o 
   5  16  10       29.50      178.33    356.46 o 
   6  16  10      308.03      730.97    311.28 o 
   7  16  10        8.45      297.97    338.36 o 
 -12  17  10      252.07      230.16    383.04 o 
 -11  17  10      981.67      671.95    312.65 o 
 -10  17  10      712.62      761.78    394.01 o 
  -9  17  10      450.05      611.27    396.42 o 
  -8  17  10      959.99      868.81    304.17 o 
  -7  17  10      177.48       33.58    295.11 o 
  -6  17  10      139.14      488.18    268.52 o 
  -5  17  10      634.62      468.20    363.87 o 
  -4  17  10      246.24      270.63    267.69 o 
  -3  17  10      380.65      402.53    367.51 o 
  -2  17  10      433.25      527.86    223.82 o 
  -1  17  10       19.22      379.91    277.37 o 
   0  17  10      144.89      533.94    393.92 o 
   1  17  10      508.45      813.89    281.60 o 
   2  17  10       24.85      468.69    305.66 o 
   3  17  10       51.01     -280.98    347.94 o 
   4  17  10      172.20      187.59    276.50 o 
   5  17  10        1.04       35.50    318.87 o 
   6  17  10       58.52      224.95    344.35 o 
 -11  18  10       11.88      162.39    308.18 o 
 -10  18  10       74.91      609.87    280.06 o 
  -9  18  10      749.47     1194.99    551.55 o 
  -8  18  10     1035.94      709.67    314.29 o 
  -7  18  10      830.11      601.26    294.52 o 
  -6  18  10      169.32      894.11    380.00 o 
  -5  18  10     1253.99      799.57    265.63 o 
  -4  18  10      719.70      806.00    273.90 o 
  -3  18  10        6.85      462.98    294.80 o 
  -2  18  10       85.71      293.64    204.93 o 
  -1  18  10      722.90      824.95    374.71 o 
   0  18  10      871.00     1109.10    387.94 o 
   1  18  10      139.70      537.58    317.62 o 
   2  18  10      443.99      629.05    448.23 o 
   3  18  10        6.57      240.99    324.52 o 
   4  18  10      475.28      513.68    492.14 o 
 -10  19  10      289.21      715.19    340.71 o 
  -9  19  10       46.63      428.64    329.21 o 
  -8  19  10      878.94      802.36    295.75 o 
  -7  19  10      397.46      682.93    292.43 o 
  -6  19  10      154.55      162.18    314.83 o 
  -5  19  10      466.05      527.79    322.46 o 
  -4  19  10       25.12      635.72    296.88 o 
  -3  19  10      837.60     1052.91    544.99 o 
  -2  19  10       18.16      426.16    373.65 o 
  -1  19  10      153.79      342.44    307.93 o 
   0  19  10      202.92      835.20    409.74 o 
   1  19  10        1.70       93.17    397.74 o 
   2  19  10       23.33      173.86    439.09 o 
   3  19  10       30.03      220.97    307.15 o 
  -7  20  10        0.90      156.62    264.50 o 
  -6  20  10      183.65      354.32    318.50 o 
  -5  20  10      320.45      449.62    278.57 o 
  -4  20  10        0.14       60.27    386.84 o 
  -3  20  10      115.22      474.59    333.89 o 
  -2  20  10       25.69      530.24    378.40 o 
  -1  20  10      284.38      390.22    280.42 o 
   0  20  10      448.73      808.27    406.29 o 
   1  20  10        4.12      432.16    367.33 o 
 -19   1  11        4.78      588.29    531.31 o 
 -18   1  11        2.81      726.60    630.67 o 
 -17   1  11      236.75      299.64    310.95 o 
 -16   1  11      283.40      619.46    333.90 o 
 -15   1  11      936.74      227.38    336.99 o 
 -14   1  11     9316.59     9009.37    962.15 o 
 -13   1  11      471.10      768.94    189.79 o 
 -12   1  11     1924.06     1936.38    300.33 o 
 -11   1  11       16.72      208.23    100.85 o 
 -10   1  11     3143.32     2659.75    248.11 o 
  -9   1  11     1486.31     1311.83    327.64 o 
  -8   1  11    32658.42    32919.53   1128.15 o 
  -7   1  11     1848.34     1960.10    307.12 o 
  -6   1  11    49061.30    51545.11   1413.77 o 
  -5   1  11    17022.18    16761.71    493.60 o 
  -4   1  11    14382.17    14383.41    408.85 o 
  -3   1  11     2379.07     2180.38    183.52 o 
  -2   1  11     2033.17     1915.74    286.00 o 
  -1   1  11     1700.01     1683.58    242.39 o 
   0   1  11     7382.44     6841.71    486.70 o 
   1   1  11     3866.50     4578.89    598.71 o 
   2   1  11      416.95      613.24    377.42 o 
   3   1  11     1081.56      883.48    524.42 o 
   4   1  11      833.45      261.43    217.33 o 
   5   1  11      255.52      524.27    350.69 o 
   6   1  11     4737.73     5210.79    885.59 o 
   7   1  11     5961.59     5949.51    833.00 o 
   8   1  11      194.65      100.98    259.79 o 
   9   1  11     5093.13     5739.83   1177.36 o 
  10   1  11      115.51       84.77    442.04 o 
  11   1  11      871.34      471.43    499.25 o 
  12   1  11        1.75      496.78    490.68 o 
 -19   2  11       28.13      308.19    502.82 o 
 -18   2  11      192.20      400.10    912.25 o 
 -17   2  11      870.41     1071.85    404.35 o 
 -16   2  11      295.57      509.34    255.70 o 
 -15   2  11     2887.46     3921.50    784.92 o 
 -14   2  11      437.66      182.69    131.05 o 
 -13   2  11    15173.04    16497.10    876.46 o 
 -12   2  11        9.49      163.39    135.47 o 
 -11   2  11     1493.42     1261.70    284.09 o 
 -10   2  11      419.78      412.26    102.76 o 
  -9   2  11       14.19      133.35    133.34 o 
  -8   2  11      447.54      313.42    192.82 o 
  -7   2  11    14467.91    14577.60    711.50 o 
  -6   2  11     9528.19     9877.08    660.63 o 
  -5   2  11     7761.18     7631.27    450.01 o 
  -4   2  11     5663.10     5787.06    298.40 o 
  -3   2  11      360.81      396.10    114.43 o 
  -2   2  11       17.84      115.61     76.74 o 
  -1   2  11     3495.85     3464.42    370.79 o 
   0   2  11     3768.45     3660.48    472.98 o 
   1   2  11     2037.18     2230.04    414.91 o 
   2   2  11     2735.95     2883.36    542.99 o 
   3   2  11      229.83      537.88    252.29 o 
   4   2  11     1199.87     1098.81    360.99 o 
   5   2  11     6318.63     7065.15    955.57 o 
   6   2  11       25.13     -220.24    325.78 o 
   7   2  11     1117.45     1037.58    678.09 o 
   8   2  11      695.91      578.06    430.81 o 
   9   2  11      524.07      283.67    424.93 o 
  10   2  11      211.78      533.48    320.69 o 
  11   2  11       42.89        4.53    388.06 o 
  12   2  11        5.94      602.76    542.63 o 
 -19   3  11      198.48      618.19    420.52 o 
 -18   3  11      712.35      754.22    484.55 o 
 -17   3  11      430.76      718.79    445.64 o 
 -16   3  11      212.62      585.99    381.06 o 
 -15   3  11     2036.22     2795.31    591.22 o 
 -14   3  11     1053.90      985.51    319.88 o 
 -13   3  11     1293.24     1209.65    333.37 o 
 -12   3  11       26.67      109.07    149.45 o 
 -11   3  11      164.47      314.63    158.84 o 
 -10   3  11     1801.59     1794.49    230.98 o 
  -9   3  11       52.71      108.01    114.12 o 
  -8   3  11     5535.67     5464.66    472.04 o 
  -7   3  11     1811.08     1873.48    195.49 o 
  -6   3  11     4163.16     3869.19    296.07 o 
  -5   3  11       27.61       96.78     39.75 o 
  -4   3  11     2375.80     2031.35    195.64 o 
  -3   3  11     2896.64     2758.61    317.61 o 
  -2   3  11      446.84      519.43    123.15 o 
  -1   3  11     3971.26     4542.51    349.16 o 
   0   3  11     1367.09     1433.83    200.62 o 
   1   3  11     1622.26     1518.35    314.80 o 
   2   3  11     5269.08     5349.23    664.81 o 
   3   3  11        2.62      191.62    148.21 o 
   4   3  11       22.08       53.33    251.42 o 
   5   3  11      700.26      450.43    299.34 o 
   6   3  11      649.72      280.30    379.26 o 
   7   3  11     1213.43     1024.61    437.95 o 
   8   3  11      232.44      375.94    341.60 o 
   9   3  11     2152.88     1550.09    567.18 o 
  10   3  11      108.64      412.35    271.08 o 
  11   3  11      646.37      828.81    448.39 o 
 -19   4  11      426.61      795.44    553.11 o 
 -18   4  11       72.09      533.93    345.35 o 
 -17   4  11      257.21      792.06    424.35 o 
 -16   4  11       11.48      430.37    360.37 o 
 -15   4  11     3633.54     3578.42    952.84 o 
 -14   4  11      247.14       20.74    242.73 o 
 -13   4  11    14373.12    15943.96   1367.40 o 
 -12   4  11     1687.37     1389.58    415.67 o 
 -11   4  11      387.26      414.46    240.11 o 
 -10   4  11      475.12      455.20    238.64 o 
  -9   4  11        8.42      141.28     89.11 o 
  -8   4  11     2651.77     2457.69    367.11 o 
  -7   4  11    10438.21    10766.08    474.85 o 
  -6   4  11       28.38       93.06     52.90 o 
  -5   4  11     1300.06     1251.26    152.10 o 
  -4   4  11     2318.67     1958.57    200.60 o 
  -3   4  11     1489.89     1366.39    211.02 o 
  -2   4  11     7889.16     7656.52    412.34 o 
  -1   4  11    21489.76    22626.14    610.16 o 
   0   4  11    31903.51    33031.53   1161.65 o 
   1   4  11    15673.47    15887.31    737.74 o 
   2   4  11     9029.85     9440.71    527.54 o 
   3   4  11     2271.82     2380.27    347.40 o 
   4   4  11      938.91      769.67    330.90 o 
   5   4  11     1525.06     1391.22    500.96 o 
   6   4  11      398.30      583.09    321.63 o 
   7   4  11      140.14      441.65    271.20 o 
   8   4  11     3760.35     4000.03    736.11 o 
   9   4  11        2.33      411.95    284.91 o 
  10   4  11      530.57      463.30    531.25 o 
  11   4  11        1.97      444.69    329.40 o 
 -18   5  11        6.20      674.47    327.11 o 
 -17   5  11       33.24      404.61    392.39 o 
 -16   5  11       63.96      388.80    428.70 o 
 -15   5  11      413.51      473.61    296.40 o 
 -14   5  11      265.20      378.62    204.01 o 
 -13   5  11      296.00      382.43    184.18 o 
 -12   5  11      696.07      786.55    314.44 o 
 -11   5  11     4889.34     5276.85    625.57 o 
 -10   5  11       91.23       -4.81    185.49 o 
  -9   5  11     2227.07     2093.58    299.82 o 
  -8   5  11      786.73      719.75    140.73 o 
  -7   5  11      908.43      877.45    194.10 o 
  -6   5  11     2658.24     2504.21    283.08 o 
  -5   5  11       43.06       14.76    139.53 o 
  -4   5  11     1184.38     1108.11    227.41 o 
  -3   5  11      801.70      761.54    143.65 o 
  -2   5  11     2486.13     2312.03    271.27 o 
  -1   5  11       63.73      116.84     99.42 o 
   0   5  11     4113.17     3758.80    492.18 o 
   1   5  11     2500.13     2122.32    304.01 o 
   2   5  11       24.43       90.55     52.90 o 
   3   5  11      899.86      866.27    218.07 o 
   4   5  11      279.99     -104.58    261.36 o 
   5   5  11      449.01      492.21    250.55 o 
   6   5  11     1204.25      581.55    327.65 o 
   7   5  11     1555.74      836.03    347.20 o 
   8   5  11      159.35      329.62    236.75 o 
   9   5  11       63.48      219.24    305.13 o 
  10   5  11        7.83      232.99    306.72 o 
  11   5  11       91.99      375.36    427.71 o 
 -18   6  11        1.49      439.04    435.98 o 
 -17   6  11       42.08      237.76    297.57 o 
 -16   6  11       14.22      250.37    367.07 o 
 -15   6  11     1349.30     1165.56    311.90 o 
 -14   6  11       17.16      228.09    211.94 o 
 -13   6  11     8611.18     8732.12    812.88 o 
 -12   6  11      488.37      615.67    254.80 o 
 -11   6  11     2243.48     2608.95    619.82 o 
 -10   6  11       68.58       63.72    182.43 o 
  -9   6  11      482.64      683.56    278.97 o 
  -8   6  11       15.00      214.90    142.42 o 
  -7   6  11      444.50      414.30    241.51 o 
  -6   6  11       25.35      295.83     91.82 o 
  -5   6  11     5078.26     5091.51    365.46 o 
  -4   6  11       33.75      233.43     98.52 o 
  -3   6  11      445.97      503.88    169.35 o 
  -2   6  11     7103.66     7090.27    496.92 o 
  -1   6  11     3760.01     3958.28    393.73 o 
   0   6  11    14210.46    14895.53    807.87 o 
   1   6  11     3288.23     3241.33    451.37 o 
   2   6  11     2038.65     2547.71    496.27 o 
   3   6  11      639.40      448.91    209.32 o 
   4   6  11      119.43      269.21    169.93 o 
   5   6  11      193.98      488.96    183.83 o 
   6   6  11        9.52      449.51    229.95 o 
   7   6  11      247.77      625.05    314.14 o 
   8   6  11     1052.73      973.87    336.76 o 
   9   6  11       64.37      465.27    319.00 o 
  10   6  11      131.72      587.13    493.22 o 
  11   6  11       37.37      316.97    406.73 o 
 -18   7  11       66.52      351.24    384.04 o 
 -17   7  11       52.62      821.17    348.73 o 
 -16   7  11        0.75      570.64    359.75 o 
 -15   7  11       28.47      407.36    251.27 o 
 -14   7  11     1509.21     1259.48    505.98 o 
 -13   7  11     1889.53     2273.71    469.48 o 
 -12   7  11      507.65      461.95    220.22 o 
 -11   7  11     5161.44     4579.71    615.68 o 
 -10   7  11     1100.08     1101.14    230.27 o 
  -9   7  11     2342.66     2393.47    333.81 o 
  -8   7  11    10053.64    10622.08    561.35 o 
  -7   7  11      218.66      184.92    111.09 o 
  -6   7  11    20622.69    20718.82    835.51 o 
  -5   7  11     1042.16      773.92    201.24 o 
  -4   7  11     1639.74     1614.50    281.21 o 
  -3   7  11       84.10      162.03    136.98 o 
  -2   7  11       87.04      138.87     90.43 o 
  -1   7  11      408.98      416.37    137.48 o 
   0   7  11     3804.16     3776.57    460.63 o 
   1   7  11     1476.95     1709.93    329.03 o 
   2   7  11        7.44      186.65    171.81 o 
   3   7  11      680.50      940.61    328.58 o 
   4   7  11       85.51      505.82    199.56 o 
   5   7  11      219.90      214.13    148.95 o 
   6   7  11     1603.60     1127.08    501.70 o 
   7   7  11     4376.80     5418.93    820.69 o 
   8   7  11      178.51      287.12    411.27 o 
   9   7  11     1053.68      878.69    619.54 o 
  10   7  11       19.51      730.16    603.24 o 
  11   7  11      642.99      900.27    616.42 o 
 -18   8  11       18.65      478.87    381.55 o 
 -17   8  11      114.15       27.22    410.27 o 
 -16   8  11      164.22      693.72    459.36 o 
 -15   8  11     1188.05     1123.99    345.01 o 
 -14   8  11       12.63     -144.59    283.47 o 
 -13   8  11     1617.71     1527.50    413.85 o 
 -12   8  11     5371.16     6049.28    718.28 o 
 -11   8  11     2056.47     1638.97    381.13 o 
 -10   8  11     2656.94     2575.33    522.55 o 
  -9   8  11      245.71      306.64    211.32 o 
  -8   8  11     2243.23     1935.92    338.79 o 
  -7   8  11     1626.72     1365.99    293.68 o 
  -6   8  11       78.63      203.47    107.60 o 
  -5   8  11      373.01      248.32     95.56 o 
  -4   8  11      452.98      413.92    147.14 o 
  -3   8  11     1850.93     1574.02    233.13 o 
  -2   8  11     5004.91     4925.50    377.52 o 
  -1   8  11     4230.42     4273.73    356.11 o 
   0   8  11      308.08      231.31     96.41 o 
   1   8  11       36.48      154.80    162.65 o 
   2   8  11        5.37      215.64    176.29 o 
   3   8  11       20.11      298.38    195.03 o 
   4   8  11      411.52      569.76    199.97 o 
   5   8  11       73.20      292.28    301.35 o 
   6   8  11       24.78       18.33    443.93 o 
   7   8  11        3.30      233.05    548.81 o 
   8   8  11      136.57      594.47    465.10 o 
   9   8  11      421.48      406.64    342.90 o 
  10   8  11       22.72      553.68    449.51 o 
 -17   9  11        7.87      352.95    342.06 o 
 -16   9  11      372.61      574.48    288.83 o 
 -15   9  11       70.35      266.71    220.56 o 
 -14   9  11     1738.50     2441.15    464.78 o 
 -13   9  11        1.59       35.94    247.60 o 
 -12   9  11     1212.26      745.77    310.80 o 
 -11   9  11      270.26      561.30    203.42 o 
 -10   9  11     2532.37     2457.02    465.33 o 
  -9   9  11      804.79      697.07    196.81 o 
  -8   9  11    14180.42    14831.61   1011.14 o 
  -7   9  11     1760.73     1612.08    324.45 o 
  -6   9  11    13113.80    13398.57    667.12 o 
  -5   9  11     3399.15     3133.98    397.37 o 
  -4   9  11    11305.56    10511.10    557.81 o 
  -3   9  11     1124.39      814.47    183.53 o 
  -2   9  11      540.81      396.40    152.46 o 
  -1   9  11       43.87      229.32    185.86 o 
   0   9  11      591.82      347.09    140.63 o 
   1   9  11      334.39      271.61    346.88 o 
   2   9  11      281.13      403.65    287.49 o 
   3   9  11      222.35      520.13    281.25 o 
   4   9  11     1453.82      938.71    454.71 o 
   5   9  11     1165.84      982.66    363.79 o 
   6   9  11     2043.05     1326.06    503.53 o 
   7   9  11     2506.05     2431.22    636.37 o 
   8   9  11      527.64      530.00    317.47 o 
   9   9  11     1033.94      757.02    402.39 o 
  10   9  11       10.48      288.95    392.89 o 
 -17  10  11       41.29      549.33    433.21 o 
 -16  10  11      666.53      412.16    359.73 o 
 -15  10  11      151.26      661.22    308.31 o 
 -14  10  11      570.01      769.20    304.22 o 
 -13  10  11     1327.78     1130.20    375.30 o 
 -12  10  11     2124.41     1379.74    440.92 o 
 -11  10  11       88.46      217.07    141.35 o 
 -10  10  11       57.10       82.82    142.38 o 
  -9  10  11      963.30      778.18    272.72 o 
  -8  10  11       10.28      279.06    136.22 o 
  -7  10  11     6815.71     6743.75    578.99 o 
  -6  10  11     6573.10     6255.90    542.08 o 
  -5  10  11     1078.24     1268.29    254.19 o 
  -4  10  11      278.04      221.44    154.45 o 
  -3  10  11       18.92      -15.23     77.51 o 
  -2  10  11     4171.35     3913.18    556.00 o 
  -1  10  11      943.03      820.67    264.05 o 
   0  10  11        7.64      416.18    260.17 o 
   1  10  11     1316.77     1182.48    485.31 o 
   2  10  11      704.59      673.19    290.91 o 
   3  10  11      795.91     1016.52    409.34 o 
   4  10  11     1117.50      871.16    301.71 o 
   5  10  11     2393.64     2509.78    784.73 o 
   6  10  11      269.94      506.71    389.94 o 
   7  10  11     1955.54     2927.75    854.97 o 
   8  10  11      824.55      671.32    438.37 o 
   9  10  11        3.30      160.27    328.87 o 
  10  10  11      135.16      601.35    393.82 o 
 -16  11  11       22.16      163.85    406.35 o 
 -15  11  11     1546.62     1297.87    506.31 o 
 -14  11  11       63.69      221.41    268.14 o 
 -13  11  11       25.10      357.06    311.03 o 
 -12  11  11        2.97      135.34    239.65 o 
 -11  11  11       60.20      493.94    185.52 o 
 -10  11  11      617.89      591.39    201.80 o 
  -9  11  11      272.84      357.04    143.67 o 
  -8  11  11     1226.68     1008.26    214.89 o 
  -7  11  11       47.05      312.78    160.10 o 
  -6  11  11     2143.64     2001.57    400.52 o 
  -5  11  11      808.82      617.35    200.83 o 
  -4  11  11     3834.76     4068.05    646.08 o 
  -3  11  11        8.82      221.40    241.77 o 
  -2  11  11        6.61      148.03    237.76 o 
  -1  11  11      943.06      793.71    301.53 o 
   0  11  11       28.71      396.25    262.49 o 
   1  11  11      633.32      870.75    409.76 o 
   2  11  11      364.54      425.92    307.05 o 
   3  11  11      604.75      510.86    178.42 o 
   4  11  11       23.74      538.82    239.94 o 
   5  11  11      641.60      921.79    342.60 o 
   6  11  11      317.79      409.94    380.79 o 
   7  11  11      198.77      479.71    246.45 o 
   8  11  11       19.46      470.97    357.46 o 
   9  11  11      466.21      405.32    410.83 o 
 -16  12  11       58.92      522.76    278.26 o 
 -15  12  11     1031.61      600.97    514.30 o 
 -14  12  11       25.53      423.81    254.93 o 
 -13  12  11     2819.97     2760.86    512.21 o 
 -12  12  11      877.51      749.31    296.53 o 
 -11  12  11     1461.70     1094.64    327.59 o 
 -10  12  11      166.74      310.32    182.26 o 
  -9  12  11      216.51      372.23    185.72 o 
  -8  12  11      135.68      363.82    161.80 o 
  -7  12  11      695.42      913.76    230.10 o 
  -6  12  11      999.21      556.30    310.03 o 
  -5  12  11      805.42      632.80    254.19 o 
  -4  12  11       31.15      -79.04    229.42 o 
  -3  12  11     1192.93     1092.52    359.79 o 
  -2  12  11      124.01       44.00    255.76 o 
  -1  12  11     1233.90     1015.76    297.67 o 
   0  12  11     1653.05     1128.85    459.47 o 
   1  12  11      203.84      309.21    261.25 o 
   2  12  11     1686.99     1882.52    550.11 o 
   3  12  11       72.39      327.60    297.44 o 
   4  12  11      884.60      374.31    364.88 o 
   5  12  11      580.72      575.13    391.06 o 
   6  12  11       74.00      810.39    316.60 o 
   7  12  11      678.22      508.07    417.09 o 
   8  12  11      519.72      537.77    240.42 o 
   9  12  11       80.05      448.98    481.60 o 
 -15  13  11     1305.53      456.46    228.16 o 
 -14  13  11      644.65      698.30    279.95 o 
 -13  13  11       63.03      431.11    287.10 o 
 -12  13  11      299.37      466.48    286.21 o 
 -11  13  11      130.75      304.86    200.04 o 
 -10  13  11     1412.28     1335.84    337.95 o 
  -9  13  11      526.03      422.90    159.28 o 
  -8  13  11        6.14      226.06    132.59 o 
  -7  13  11       19.11      133.19    348.17 o 
  -6  13  11       27.35      347.62    230.25 o 
  -5  13  11     1506.00     1638.95    439.57 o 
  -4  13  11     1253.04     1114.31    304.05 o 
  -3  13  11      602.86      504.35    215.85 o 
  -2  13  11      982.66      766.57    197.43 o 
  -1  13  11      286.47      393.22    202.01 o 
   0  13  11      763.34      136.40    271.09 o 
   1  13  11     1355.61     1317.27    468.90 o 
   2  13  11      609.33      368.10    568.32 o 
   3  13  11      783.65      835.78    257.42 o 
   4  13  11       31.31      451.71    340.82 o 
   5  13  11      236.41      499.54    295.22 o 
   6  13  11     1774.94     1370.85    528.34 o 
   7  13  11      107.37      758.18    402.67 o 
   8  13  11      141.26      603.01    376.81 o 
 -15  14  11      622.30      415.42    227.91 o 
 -14  14  11      322.31      258.59    390.86 o 
 -13  14  11       26.32      380.11    271.98 o 
 -12  14  11      130.85      550.77    253.39 o 
 -11  14  11      409.22      781.34    410.39 o 
 -10  14  11      444.35      680.48    249.27 o 
  -9  14  11       11.54      532.59    215.46 o 
  -8  14  11       13.67      239.98    168.34 o 
  -7  14  11       44.89      280.77    192.78 o 
  -6  14  11     1191.46     1019.35    337.62 o 
  -5  14  11      152.13      141.27    197.21 o 
  -4  14  11     2303.46     3385.57    544.29 o 
  -3  14  11      472.10      811.99    332.17 o 
  -2  14  11     1929.82     2240.61    628.83 o 
  -1  14  11      448.04      670.39    353.88 o 
   0  14  11      800.17     1095.25    465.55 o 
   1  14  11     1891.61     1509.08    445.74 o 
   2  14  11      980.46      760.89    328.24 o 
   3  14  11      177.82      185.38    294.63 o 
   4  14  11      342.63      496.54    284.56 o 
   5  14  11       63.51      286.91    330.73 o 
   6  14  11       23.33      358.34    386.87 o 
   7  14  11        9.03      722.37    383.36 o 
 -14  15  11      236.04      685.51    420.28 o 
 -13  15  11     1088.90     1121.86    543.95 o 
 -12  15  11       52.24      300.81    298.39 o 
 -11  15  11     2731.61     2388.32    876.25 o 
 -10  15  11        1.61      157.25    237.04 o 
  -9  15  11     1078.44      564.15    268.04 o 
  -8  15  11      637.25      673.82    310.89 o 
  -7  15  11      161.03      616.18    251.03 o 
  -6  15  11      316.30      355.49    186.15 o 
  -5  15  11       17.73      135.44    222.50 o 
  -4  15  11       31.90      280.98    286.64 o 
  -3  15  11      163.49      337.67    261.90 o 
  -2  15  11     1606.89     2145.03    495.61 o 
  -1  15  11      130.74      335.77    322.88 o 
   0  15  11     1096.15      669.66    307.65 o 
   1  15  11      901.78      551.61    396.44 o 
   2  15  11       56.74      413.85    295.94 o 
   3  15  11      601.46       11.46    373.69 o 
   4  15  11       32.05      646.12    312.01 o 
   5  15  11        3.78      654.00    290.14 o 
   6  15  11      185.13      398.37    291.51 o 
 -13  16  11       20.72      310.52    327.28 o 
 -12  16  11      956.90     1124.88    410.04 o 
 -11  16  11      272.46      258.47    327.41 o 
 -10  16  11      565.36     1041.38    360.04 o 
  -9  16  11       64.48      452.92    249.34 o 
  -8  16  11      602.45      602.76    282.73 o 
  -7  16  11      631.28      395.32    277.22 o 
  -6  16  11       18.57      401.86    153.91 o 
  -5  16  11       59.22      464.92    286.74 o 
  -4  16  11      267.79      565.11    296.34 o 
  -3  16  11        4.73       92.27    311.58 o 
  -2  16  11     1458.77     1183.02    347.25 o 
  -1  16  11      641.00      636.68    357.38 o 
   0  16  11      114.22       69.73    351.87 o 
   1  16  11       68.43      811.09    504.40 o 
   2  16  11       21.69     1122.50    582.60 o 
   3  16  11       11.74      131.09    394.95 o 
   4  16  11       10.30      218.88    465.38 o 
   5  16  11       72.56      130.10    411.43 o 
   6  16  11       18.78      479.05    396.59 o 
 -12  17  11       41.87      367.14    417.39 o 
 -11  17  11       88.99      593.78    434.16 o 
 -10  17  11      113.96      558.80    489.20 o 
  -9  17  11        2.38      443.37    258.87 o 
  -8  17  11      902.16     1062.74    378.41 o 
  -7  17  11       79.38       23.06    391.26 o 
  -6  17  11     1943.08     1852.69    474.31 o 
  -5  17  11        0.79     -280.52    282.66 o 
  -4  17  11     1187.00     1030.61    385.30 o 
  -3  17  11      119.56      317.01    349.49 o 
  -2  17  11       54.67        4.93    328.09 o 
  -1  17  11        5.36      584.12    316.92 o 
   0  17  11       74.28      490.82    357.25 o 
   1  17  11       43.59      246.17    386.03 o 
   2  17  11       72.70      467.02    479.29 o 
   3  17  11       78.46      231.44    300.44 o 
   4  17  11       50.53      767.13    431.14 o 
 -10  18  11      447.11      535.07    314.50 o 
  -9  18  11      693.70      515.34    308.13 o 
  -8  18  11      176.47      154.32    323.65 o 
  -7  18  11     1285.51     1744.01    450.47 o 
  -6  18  11       17.19      462.18    273.02 o 
  -5  18  11      392.51      473.72    288.88 o 
  -4  18  11      311.65      538.11    251.80 o 
  -3  18  11       64.05      406.04    300.85 o 
  -2  18  11      378.79      308.15    285.72 o 
  -1  18  11      288.24      436.20    340.19 o 
   0  18  11        0.14      170.55    358.07 o 
   1  18  11       23.78      469.79    470.04 o 
   2  18  11       90.35      444.58    353.10 o 
   3  18  11       69.49      108.64    280.22 o 
  -9  19  11      162.72      599.22    259.14 o 
  -8  19  11       35.88      375.48    313.23 o 
  -7  19  11      271.85      652.01    344.68 o 
  -6  19  11      324.95      535.32    308.99 o 
  -5  19  11       34.85      172.23    296.75 o 
  -4  19  11      678.32      678.15    278.01 o 
  -3  19  11       15.66      337.15    258.00 o 
  -2  19  11      448.39      612.38    362.30 o 
  -1  19  11       69.50      816.27    417.71 o 
   0  19  11      282.82      205.46    276.46 o 
   1  19  11      438.15     1239.99    544.92 o 
  -6  20  11        5.37      219.23    263.90 o 
  -5  20  11      539.06      691.25    248.88 o 
  -4  20  11      182.15      266.63    370.86 o 
  -3  20  11        3.52      165.81    394.96 o 
  -2  20  11       14.83      110.98    305.08 o 
  -1  20  11        0.75      195.84    374.50 o 
 -19   0  12      876.73      951.27   1009.81 o 
 -18   0  12       25.62      400.02    868.34 o 
 -17   0  12       97.08     1019.57    751.26 o 
 -16   0  12        9.03      335.73    348.37 o 
 -15   0  12     1903.02     2322.08   1175.68 o 
 -14   0  12      633.52      558.78    401.16 o 
 -13   0  12    16463.26    17146.29   2050.16 o 
 -12   0  12        7.09      314.11    317.64 o 
 -11   0  12      844.36      908.53    378.21 o 
 -10   0  12     3711.47     3347.32    822.00 o 
  -9   0  12     2588.73     2071.97    530.91 o 
  -8   0  12       88.22      548.16    333.85 o 
  -7   0  12    34258.97    34663.95   2796.49 o 
  -6   0  12    11937.69    10253.52   1369.85 o 
  -5   0  12    34514.51    34509.82   1534.31 o 
  -4   0  12    11716.87    12127.00    479.95 o 
  -3   0  12    23928.95    23547.86    879.54 o 
  -2   0  12     1253.16     1426.10    514.66 o 
  -1   0  12       33.38      101.86    287.82 o 
   0   0  12     1935.06     2189.49    526.09 o 
   1   0  12      621.53       30.56    456.12 o 
   2   0  12       38.10      136.59    258.55 o 
   3   0  12     2718.65     2751.37    800.04 o 
   4   0  12      951.76      600.03    448.81 o 
   5   0  12     9196.97     8917.57   1683.02 o 
   6   0  12      363.07      541.49    761.02 o 
   7   0  12     1017.94      307.33    614.67 o 
   9   0  12      818.60      634.18    614.67 o 
  10   0  12     1637.57      604.91    697.60 o 
  11   0  12      143.92      -14.63    512.22 o 
 -19   1  12      130.57      283.44    340.97 o 
 -18   1  12        6.56     -569.17    569.17 o 
 -17   1  12       80.58      365.25    438.04 o 
 -16   1  12      183.58      404.72    321.03 o 
 -15   1  12      381.54      515.34    241.84 o 
 -14   1  12     2877.43     2736.40    714.12 o 
 -13   1  12      792.60      491.10    253.55 o 
 -12   1  12     2148.03     1589.43    522.96 o 
 -11   1  12     1377.06     1068.45    422.20 o 
 -10   1  12      967.20      593.15    239.79 o 
  -9   1  12      222.44      319.18    202.38 o 
  -8   1  12      579.71      618.23    235.70 o 
  -7   1  12     1059.04      870.46    231.66 o 
  -6   1  12      518.56      564.93    211.50 o 
  -5   1  12     2726.99     2895.48    388.17 o 
  -4   1  12     2479.67     2208.99    172.97 o 
  -3   1  12      846.09      699.36    123.54 o 
  -2   1  12     1411.02     1595.96    266.33 o 
  -1   1  12       36.92      200.06    145.52 o 
   0   1  12      443.70      493.03    209.83 o 
   1   1  12     1550.21     1180.16    301.28 o 
   2   1  12      400.04      243.92    175.82 o 
   3   1  12       60.21      318.46    215.08 o 
   4   1  12      216.82      118.74    235.20 o 
   5   1  12      374.01      723.16    375.87 o 
   6   1  12     1020.22     1051.65    498.95 o 
   7   1  12       83.70      845.32    528.62 o 
   8   1  12      579.25      478.51    341.62 o 
   9   1  12       10.42      360.78    457.81 o 
  10   1  12      217.73      -85.41    427.74 o 
  11   1  12       31.58      504.62    345.56 o 
 -19   2  12      391.07     1356.47    689.80 o 
 -18   2  12       92.75      336.27    529.30 o 
 -17   2  12      173.16      446.88    333.00 o 
 -16   2  12      364.07      365.23    253.18 o 
 -15   2  12      177.22      295.47    299.72 o 
 -14   2  12      400.68      667.63    229.71 o 
 -13   2  12     7241.57     7237.80    820.97 o 
 -12   2  12      934.64      726.74    285.64 o 
 -11   2  12      250.13      401.49    168.32 o 
 -10   2  12      308.04      291.03    120.73 o 
  -9   2  12     1957.70     1630.85    448.89 o 
  -8   2  12      796.86      461.88    183.02 o 
  -7   2  12    13652.65    14643.94    834.57 o 
  -6   2  12     1587.45     1101.62    315.00 o 
  -5   2  12     8190.41     8115.60    467.57 o 
  -4   2  12      183.87      130.50     70.20 o 
  -3   2  12     3319.13     3230.11    317.82 o 
  -2   2  12      467.90      460.13    164.78 o 
  -1   2  12     3342.10     3411.26    358.87 o 
   0   2  12     2920.83     2958.27    346.59 o 
   1   2  12     1110.58     1523.15    348.32 o 
   2   2  12      238.28      235.05    206.12 o 
   3   2  12     3940.23     3742.56    730.06 o 
   4   2  12      277.29      443.93    266.19 o 
   5   2  12      790.40      639.06    512.22 o 
   6   2  12      121.88      439.59    291.01 o 
   7   2  12      142.46      200.01    297.72 o 
   8   2  12      941.82      749.30    431.67 o 
   9   2  12       17.36      425.77    421.29 o 
  10   2  12      871.77      825.65    537.35 o 
  11   2  12        6.18      184.94    369.32 o 
 -19   3  12       15.72     -331.21    697.60 o 
 -18   3  12       98.53      416.02    282.14 o 
 -17   3  12        1.75      381.79    363.23 o 
 -16   3  12      341.64      423.11    364.25 o 
 -15   3  12      601.45      361.33    339.56 o 
 -14   3  12    14228.16    14867.11   2012.11 o 
 -13   3  12      102.08      210.12    320.93 o 
 -12   3  12    13866.92    15650.87   1134.63 o 
 -11   3  12      436.47      261.10    146.12 o 
 -10   3  12     4619.32     4577.93    451.64 o 
  -9   3  12      842.84      758.35    177.50 o 
  -8   3  12      909.36      738.06    170.27 o 
  -7   3  12      353.13      358.02    189.08 o 
  -6   3  12     3749.29     3441.06    340.86 o 
  -5   3  12     1503.36     1610.75    219.38 o 
  -4   3  12     1214.22     1283.84    184.87 o 
  -3   3  12        0.98      140.96     97.41 o 
  -2   3  12      104.90       83.64    111.91 o 
  -1   3  12     2367.20     1818.86    289.33 o 
   0   3  12     9024.05     9407.98    492.66 o 
   1   3  12    13225.84    13804.48    713.55 o 
   2   3  12     6066.08     5991.60    554.66 o 
   3   3  12     4827.56     4230.31    497.53 o 
   4   3  12      216.35       73.89    289.76 o 
   5   3  12     3559.07     4011.28    861.02 o 
   6   3  12     1747.43     1534.52    559.10 o 
   7   3  12      660.39      419.49    362.58 o 
   8   3  12      553.22      768.97    398.54 o 
   9   3  12      430.94      612.88    310.08 o 
  10   3  12      397.29      540.00    460.45 o 
  11   3  12      479.19      653.45    351.69 o 
 -18   4  12      102.83      625.65    275.66 o 
 -17   4  12        9.57      328.46    292.10 o 
 -16   4  12      400.40      741.75    422.98 o 
 -15   4  12       51.21      636.19    287.82 o 
 -14   4  12     1483.73     1997.98    510.50 o 
 -13   4  12      739.09      659.44    280.35 o 
 -12   4  12      121.51      263.60    169.69 o 
 -11   4  12      346.59      542.27    212.74 o 
 -10   4  12      272.05      549.29    198.35 o 
  -9   4  12     1892.38     1644.40    297.62 o 
  -8   4  12       70.86      236.92     95.15 o 
  -7   4  12       42.71      228.20     94.66 o 
  -6   4  12     1755.10     1983.66    279.92 o 
  -5   4  12        1.37      120.96     66.92 o 
  -4   4  12      687.99      548.63    125.82 o 
  -3   4  12       94.13      218.79    125.45 o 
  -2   4  12     1375.50     1264.86    228.57 o 
  -1   4  12        0.16      172.63    136.42 o 
   0   4  12      260.23      281.21    136.26 o 
   1   4  12      819.84      601.88    251.48 o 
   2   4  12      136.46      161.56    124.09 o 
   3   4  12      190.29      242.50    145.35 o 
   4   4  12     1176.42      950.39    370.61 o 
   5   4  12      113.97      395.37    310.54 o 
   6   4  12      126.38      324.51    253.13 o 
   7   4  12        2.24      230.69    282.51 o 
   8   4  12        2.35       88.44    328.30 o 
   9   4  12       25.11      222.90    203.42 o 
  10   4  12        0.71      354.64    377.27 o 
 -18   5  12       50.01      498.72    331.36 o 
 -17   5  12      100.38      501.80    453.08 o 
 -16   5  12      259.65      648.02    353.92 o 
 -15   5  12      150.94      501.24    284.16 o 
 -14   5  12    11134.64    11780.21   1494.87 o 
 -13   5  12      177.41      422.31    236.33 o 
 -12   5  12     9912.33    10831.38   1022.61 o 
 -11   5  12        5.57      125.23    196.54 o 
 -10   5  12     1714.09     1353.28    283.54 o 
  -9   5  12     1393.69     1575.43    359.61 o 
  -8   5  12      131.17      187.78    148.71 o 
  -7   5  12     4439.22     4617.21    360.98 o 
  -6   5  12      112.14      209.17     97.40 o 
  -5   5  12      339.46      279.65    109.94 o 
  -4   5  12      208.87      146.05     98.49 o 
  -3   5  12     4254.77     4109.84    324.39 o 
  -2   5  12     3092.53     3188.33    287.99 o 
  -1   5  12    12069.95    12044.17    507.94 o 
   0   5  12     8797.10     9252.44    480.14 o 
   1   5  12    14929.46    16171.09    986.73 o 
   2   5  12    12270.98    13356.94   1191.09 o 
   3   5  12    10067.33     9591.37    895.36 o 
   4   5  12     1867.62     1505.26    439.72 o 
   5   5  12     1644.17      899.25    370.19 o 
   6   5  12      635.63      584.85    334.19 o 
   7   5  12     1330.18      881.19    313.73 o 
   8   5  12       98.17      338.79    274.62 o 
   9   5  12      305.20      339.31    372.43 o 
  10   5  12      202.56     -150.45    389.60 o 
 -18   6  12        6.64      522.01    361.67 o 
 -17   6  12      161.54      786.24    497.68 o 
 -16   6  12        1.23      382.43    309.54 o 
 -15   6  12      265.16      349.82    365.67 o 
 -14   6  12       31.40      659.58    312.41 o 
 -13   6  12     1587.10     1267.62    418.56 o 
 -12   6  12     2771.41     2855.05    588.89 o 
 -11   6  12        7.85      377.81    166.84 o 
 -10   6  12     1091.07     1327.80    329.40 o 
  -9   6  12      805.69      513.27    211.04 o 
  -8   6  12    10770.83    11497.06    561.21 o 
  -7   6  12     2446.60     2825.14    285.31 o 
  -6   6  12       65.93      246.24    107.73 o 
  -5   6  12      640.07      405.99    137.80 o 
  -4   6  12     1083.69      823.29    208.09 o 
  -3   6  12       24.71      359.18    135.80 o 
  -2   6  12     1095.64      894.89    223.92 o 
  -1   6  12     7871.31     7748.46    522.19 o 
   0   6  12     1966.26     1756.38    370.52 o 
   1   6  12     3883.66     3710.02    480.51 o 
   2   6  12     2150.94     1962.33    400.12 o 
   3   6  12     1303.47     1419.11    364.06 o 
   4   6  12     1653.41     1960.19    480.30 o 
   5   6  12      414.58      362.29    238.88 o 
   6   6  12       14.61      296.20    309.23 o 
   7   6  12      102.26      291.87    298.01 o 
   8   6  12     1032.94      373.75    453.92 o 
   9   6  12       18.72      247.00    369.99 o 
  10   6  12      675.56      142.88    426.85 o 
 -18   7  12        9.89      162.33    414.77 o 
 -17   7  12        2.45      319.04    401.15 o 
 -16   7  12      959.64     1056.74    476.84 o 
 -15   7  12       19.22      618.00    414.22 o 
 -14   7  12     1455.60     1502.08    510.82 o 
 -13   7  12      496.40      307.78    173.51 o 
 -12   7  12     2956.69     3219.41    572.97 o 
 -11   7  12     5284.13     5856.46    666.84 o 
 -10   7  12     1636.91     1450.31    360.08 o 
  -9   7  12     2430.57     2403.30    296.48 o 
  -8   7  12       21.73      182.87     97.89 o 
  -7   7  12       53.30      178.40     86.07 o 
  -6   7  12      404.97      521.99    161.45 o 
  -5   7  12      329.57      518.18    200.26 o 
  -4   7  12      115.35      352.16    155.23 o 
  -3   7  12        0.25      245.78    126.27 o 
  -2   7  12      506.21      412.20    172.05 o 
  -1   7  12     3297.89     4035.32    412.91 o 
   0   7  12      814.39      693.33    222.61 o 
   1   7  12     3796.83     4071.24    479.72 o 
   2   7  12       88.12       89.15    185.31 o 
   3   7  12     1297.16     1288.01    280.57 o 
   4   7  12       15.12      138.61    253.44 o 
   5   7  12       32.43      166.78    563.45 o 
   6   7  12      125.70      507.86    424.25 o 
   7   7  12       56.70      370.50    295.03 o 
   8   7  12      295.38     1044.45    392.46 o 
   9   7  12        1.32      522.45    359.88 o 
  10   7  12       97.05      418.28    350.71 o 
 -17   8  12       81.86      375.16    323.04 o 
 -16   8  12       49.51      248.54    339.26 o 
 -15   8  12      522.10      601.36    377.98 o 
 -14   8  12       46.02      306.71    357.16 o 
 -13   8  12     2187.37     1889.69    513.55 o 
 -12   8  12       81.17      542.54    248.03 o 
 -11   8  12      940.19      784.30    342.38 o 
 -10   8  12      227.41       94.43    141.53 o 
  -9   8  12      511.25      408.89    166.68 o 
  -8   8  12      319.41      606.74    148.30 o 
  -7   8  12    12563.39    13028.21    897.38 o 
  -6   8  12     1490.99     1326.14    247.34 o 
  -5   8  12     9545.40     9626.66    538.37 o 
  -4   8  12      763.27      524.77    155.59 o 
  -3   8  12     3651.83     3387.06    432.34 o 
  -2   8  12      222.94      459.50    143.72 o 
  -1   8  12      374.70      325.08    136.18 o 
   0   8  12     1137.66     1045.50    281.13 o 
   1   8  12      760.58      920.03    264.41 o 
   2   8  12     1863.12     1797.66    614.01 o 
   3   8  12       50.96      197.14    199.46 o 
   4   8  12      180.87      290.42    203.82 o 
   5   8  12      929.49      265.86    726.87 o 
   6   8  12      379.22      292.24    329.30 o 
   7   8  12     1607.67      959.64    490.41 o 
   8   8  12      900.60      426.15    318.09 o 
   9   8  12      223.88      299.60    792.73 o 
 -17   9  12       64.62      773.53    430.69 o 
 -16   9  12      185.18      532.78    406.79 o 
 -15   9  12     1023.69     1069.67    557.18 o 
 -14   9  12       81.82      596.22    423.50 o 
 -13   9  12      131.05      305.56    258.96 o 
 -12   9  12       87.22      351.83    249.16 o 
 -11   9  12     1969.53     1732.16    453.93 o 
 -10   9  12      260.17      410.55    218.62 o 
  -9   9  12     1352.59     1132.57    251.96 o 
  -8   9  12     1393.86     1489.73    291.63 o 
  -7   9  12      491.81      480.40    209.58 o 
  -6   9  12     4108.74     3786.49    430.78 o 
  -5   9  12      235.72      182.46    147.03 o 
  -4   9  12        3.45      157.58    114.78 o 
  -3   9  12      160.03      162.84    132.39 o 
  -2   9  12      577.46      702.59    240.53 o 
  -1   9  12      222.08      189.51    237.97 o 
   0   9  12     1646.97     1040.34    380.35 o 
   1   9  12      179.12      270.68    226.74 o 
   2   9  12       43.13      447.24    256.92 o 
   3   9  12      316.96      570.39    322.68 o 
   4   9  12      245.73      102.69    239.88 o 
   5   9  12      508.33      438.51    304.42 o 
   6   9  12     1429.72     1815.37    570.31 o 
   7   9  12      342.58      581.30    439.05 o 
   8   9  12       73.93      285.10    334.46 o 
   9   9  12       42.86      411.10    323.99 o 
 -17  10  12        2.61      539.64    376.84 o 
 -16  10  12      116.91     1057.89    533.96 o 
 -15  10  12      812.68     1156.08    396.14 o 
 -14  10  12      431.58      539.66    367.86 o 
 -13  10  12     1123.13     1211.96    472.93 o 
 -12  10  12       13.95      486.71    232.17 o 
 -11  10  12      713.85      790.38    283.51 o 
 -10  10  12     1701.15     1425.29    385.88 o 
  -9  10  12      972.65      958.83    237.16 o 
  -8  10  12     2625.50     2751.81    516.19 o 
  -7  10  12     5150.43     5781.07    487.68 o 
  -6  10  12     1411.29     1230.74    260.47 o 
  -5  10  12     9527.60    10471.52    665.88 o 
  -4  10  12     1264.42     1021.28    285.70 o 
  -3  10  12     2629.33     2816.30    497.81 o 
  -2  10  12      140.16      563.61    193.15 o 
  -1  10  12     1788.22     1295.52    456.13 o 
   0  10  12       82.51      428.40    258.53 o 
   1  10  12      357.15      417.85    339.87 o 
   2  10  12      234.79      348.05    268.08 o 
   3  10  12        3.80      530.16    311.46 o 
   4  10  12      197.76      583.23    422.74 o 
   5  10  12      107.07      174.28    251.85 o 
   6  10  12      590.86      526.43    370.84 o 
   7  10  12      251.92      366.69    258.03 o 
   8  10  12      190.41      416.60    456.12 o 
   9  10  12       46.91      530.73    283.47 o 
 -16  11  12      347.17      504.85    272.94 o 
 -15  11  12     1001.98     1299.64    424.76 o 
 -14  11  12     1733.36     1815.87    671.82 o 
 -13  11  12       45.27      489.91    221.23 o 
 -12  11  12     1651.82     1379.83    385.63 o 
 -11  11  12       13.44      348.25    247.30 o 
 -10  11  12     1827.31     1150.29    355.58 o 
  -9  11  12        5.18      247.60    175.79 o 
  -8  11  12      459.61      681.20    217.14 o 
  -7  11  12       46.31      407.35    172.79 o 
  -6  11  12     5278.17     5432.10    519.14 o 
  -5  11  12     1637.80     1533.86    417.94 o 
  -4  11  12      356.63      453.11    267.22 o 
  -3  11  12     3514.80     3275.46    527.58 o 
  -2  11  12      412.40      482.41    309.51 o 
  -1  11  12       55.52      225.37    269.95 o 
   0  11  12     1027.59      967.92    392.98 o 
   1  11  12      382.07      524.76    309.23 o 
   2  11  12      333.22      552.49    328.13 o 
   3  11  12     2352.09     1879.39    569.27 o 
   4  11  12      263.57      281.58    417.87 o 
   5  11  12      996.81     1500.62    694.76 o 
   6  11  12     1684.92     1088.25    442.15 o 
   7  11  12       48.82      368.92    495.15 o 
   8  11  12      538.53      492.60    253.00 o 
 -16  12  12      381.10      578.96    399.87 o 
 -15  12  12        4.65       78.54    350.18 o 
 -14  12  12     1373.07     1049.69    459.45 o 
 -13  12  12      107.44      310.12    247.62 o 
 -12  12  12        6.34        6.13    200.18 o 
 -11  12  12        9.40      413.43    268.40 o 
 -10  12  12      128.71      641.25    339.42 o 
  -9  12  12      899.40      742.63    224.59 o 
  -8  12  12       95.49      674.37    232.67 o 
  -7  12  12        8.12      133.44    178.27 o 
  -6  12  12      346.02      585.63    200.60 o 
  -5  12  12      242.68      378.59    182.92 o 
  -4  12  12      906.06      823.94    283.66 o 
  -3  12  12      242.45      533.32    323.90 o 
  -2  12  12     2403.99     2825.19    541.98 o 
  -1  12  12     1094.72      923.21    276.23 o 
   0  12  12       73.45       10.43    290.07 o 
   1  12  12      294.99      468.64    409.37 o 
   2  12  12      156.52      660.03    456.25 o 
   3  12  12      380.89      490.09    474.26 o 
   4  12  12     1518.18     1236.22    610.51 o 
   5  12  12      541.33      743.31    364.77 o 
   6  12  12      315.01      513.43    334.05 o 
   7  12  12      134.84      546.80    309.48 o 
   8  12  12       11.95      238.64    202.65 o 
 -15  13  12        0.04      473.25    415.01 o 
 -14  13  12     1030.96      799.74    291.19 o 
 -13  13  12        3.03      544.19    305.58 o 
 -12  13  12     1993.44     1982.49    659.44 o 
 -11  13  12      171.70      538.38    358.00 o 
 -10  13  12     1096.14      371.43    385.04 o 
  -9  13  12      570.84      552.56    205.98 o 
  -8  13  12      207.10      419.08    236.57 o 
  -7  13  12      376.55      551.94    269.95 o 
  -6  13  12       20.90      234.33    191.46 o 
  -5  13  12      611.52      606.57    277.06 o 
  -4  13  12      452.76      509.45    250.10 o 
  -3  13  12      335.30      704.78    249.73 o 
  -2  13  12     1131.06     1510.14    377.61 o 
  -1  13  12      987.29      824.19    298.49 o 
   0  13  12     1549.40     1987.72    792.46 o 
   1  13  12     2088.21     1772.37    767.60 o 
   2  13  12      835.81     1266.83    481.60 o 
   3  13  12     1750.71     1554.75    527.90 o 
   4  13  12      144.42      182.61    398.90 o 
   5  13  12      105.80      355.73    333.23 o 
   6  13  12        2.76      427.61    311.80 o 
   7  13  12        0.25      215.76    290.59 o 
 -14  14  12      171.81      587.54    512.22 o 
 -13  14  12      612.98      849.78    423.36 o 
 -12  14  12      336.02      955.46    407.91 o 
 -11  14  12      293.55      604.00    405.28 o 
 -10  14  12     1146.41     1359.21    482.11 o 
  -9  14  12      235.36      574.94    379.00 o 
  -8  14  12      508.86      640.70    228.95 o 
  -7  14  12      124.43      431.65    190.14 o 
  -6  14  12       63.73      528.47    264.53 o 
  -5  14  12       29.07      492.75    284.76 o 
  -4  14  12      163.54      667.41    295.84 o 
  -3  14  12     1389.37     1170.63    315.22 o 
  -2  14  12      333.08      365.53    271.62 o 
  -1  14  12     1095.74      923.63    368.34 o 
   0  14  12       68.22      379.75    282.63 o 
   1  14  12      764.66     1256.00    583.57 o 
   2  14  12      853.82      664.86    431.49 o 
   3  14  12      153.49      351.06    400.13 o 
   4  14  12     1135.96      966.11    363.71 o 
   5  14  12      167.28      433.19    431.87 o 
   6  14  12        0.61      375.39    303.17 o 
 -13  15  12      124.45      382.79    312.97 o 
 -12  15  12      496.69      566.75    407.91 o 
 -11  15  12       19.39      364.17    318.97 o 
 -10  15  12        9.93      130.64    206.59 o 
  -9  15  12       99.99      452.31    298.76 o 
  -8  15  12      138.89      380.66    269.42 o 
  -7  15  12       47.79      154.22    142.66 o 
  -6  15  12      146.60      316.39    228.84 o 
  -5  15  12      678.04      617.06    282.83 o 
  -4  15  12      210.72      339.42    254.23 o 
  -3  15  12     1597.13     1947.20    504.22 o 
  -2  15  12      149.96      301.87    311.49 o 
  -1  15  12     2174.11     1499.31    493.55 o 
   0  15  12        2.14      444.83    292.92 o 
   1  15  12      369.43      511.64    331.87 o 
   2  15  12      153.68      318.27    436.77 o 
   3  15  12      429.51      609.22    344.62 o 
   4  15  12       24.85      363.04    363.10 o 
   5  15  12        5.41      615.01    299.00 o 
 -12  16  12      177.97      525.18    393.62 o 
 -11  16  12       60.31      545.90    425.09 o 
 -10  16  12     1174.28      766.91    334.12 o 
  -9  16  12       17.73      635.98    276.91 o 
  -8  16  12      476.27      490.81    251.93 o 
  -7  16  12      356.19      497.39    268.07 o 
  -6  16  12      573.80      235.52    311.93 o 
  -5  16  12      854.77      702.97    320.10 o 
  -4  16  12       48.71      289.57    304.73 o 
  -3  16  12      437.75      719.40    389.38 o 
  -2  16  12        5.21      752.84    336.19 o 
  -1  16  12      251.86      807.90    359.13 o 
   0  16  12        0.63      417.07    340.03 o 
   1  16  12      242.62      756.73    457.57 o 
   2  16  12      234.03      299.61    319.70 o 
   3  16  12        5.58      289.15    475.42 o 
   4  16  12      265.96      987.99    496.70 o 
 -11  17  12      634.44      390.70    430.88 o 
 -10  17  12        9.38      593.64    359.08 o 
  -9  17  12      893.13     1021.14    601.07 o 
  -8  17  12      347.69      719.13    328.87 o 
  -7  17  12      299.22      362.84    281.32 o 
  -6  17  12      970.16      379.99    279.92 o 
  -5  17  12        9.04      450.67    249.65 o 
  -4  17  12        4.38      196.51    266.13 o 
  -3  17  12      101.91      598.40    392.85 o 
  -2  17  12      127.13      189.04    342.95 o 
  -1  17  12      334.39      539.54    401.35 o 
   0  17  12      261.85      301.10    304.01 o 
   1  17  12       34.15      539.13    583.68 o 
   2  17  12       28.90       85.88    359.65 o 
   3  17  12       60.70      261.25    353.40 o 
 -10  18  12        2.92      467.01    458.05 o 
  -9  18  12      172.61      736.12    416.62 o 
  -8  18  12      402.64      813.66    409.67 o 
  -7  18  12       47.33      231.97    329.53 o 
  -6  18  12       18.60      739.92    301.01 o 
  -5  18  12      683.39     1012.98    411.15 o 
  -4  18  12       76.12      299.59    281.11 o 
  -3  18  12      178.40      540.87    386.18 o 
  -2  18  12       54.93      374.14    257.88 o 
  -1  18  12      360.36      293.04    230.40 o 
   0  18  12       14.44      156.60    353.40 o 
   1  18  12      110.89       -0.41    292.40 o 
   2  18  12        1.45      283.61    222.66 o 
  -7  19  12        4.75       87.56    433.51 o 
  -6  19  12      573.50      421.97    274.00 o 
  -5  19  12       79.77      410.22    330.29 o 
  -4  19  12       45.45      523.26    224.17 o 
  -3  19  12       79.79      681.12    295.02 o 
  -2  19  12        1.13      596.74    292.75 o 
  -1  19  12       65.66      332.35    398.27 o 
 -18   1  13      952.68      985.75    766.55 o 
 -17   1  13      132.26       25.71    454.91 o 
 -16   1  13      244.87      287.54    426.93 o 
 -15   1  13      407.43      584.57    281.27 o 
 -14   1  13     2620.43     2901.46    597.80 o 
 -13   1  13       48.84      397.44    238.55 o 
 -12   1  13     3362.30     3428.26    607.20 o 
 -11   1  13     4219.16     3840.08    526.72 o 
 -10   1  13     4145.88     4651.28    610.06 o 
  -9   1  13        6.44      210.97    195.76 o 
  -8   1  13     7551.09     7617.49    656.98 o 
  -7   1  13      662.85      765.66    257.19 o 
  -6   1  13    21468.26    22037.31   1049.26 o 
  -5   1  13     6293.12     6447.38    419.65 o 
  -4   1  13    13390.40    13583.36    487.57 o 
  -3   1  13     8261.06     8375.34    530.36 o 
  -2   1  13    10320.11    10738.21    765.14 o 
  -1   1  13     2292.85     2274.39    377.36 o 
   0   1  13      804.89      650.16    180.84 o 
   1   1  13     5116.64     5442.05    616.47 o 
   2   1  13     3013.83     3016.83    561.01 o 
   3   1  13     2848.10     2939.43    665.35 o 
   4   1  13      354.80      336.60    182.82 o 
   5   1  13       87.35      339.44    231.93 o 
   6   1  13      171.35      187.67    229.88 o 
   7   1  13      473.13      491.43    454.82 o 
   8   1  13      782.23      328.14    292.95 o 
   9   1  13      281.99      561.42    462.94 o 
  10   1  13      137.55      155.80    331.26 o 
 -18   2  13      211.37      415.36    467.36 o 
 -17   2  13       99.82      592.46    275.66 o 
 -16   2  13      472.32      870.20    356.01 o 
 -15   2  13      577.13     1021.38    417.93 o 
 -14   2  13     1588.21     1482.02    475.08 o 
 -13   2  13     8912.86     8830.96    815.27 o 
 -12   2  13     1242.73      827.60    353.70 o 
 -11   2  13     5217.94     6165.36    733.32 o 
 -10   2  13     2425.19     2347.49    511.73 o 
  -9   2  13     2447.66     2590.37    479.73 o 
  -8   2  13      133.58      171.20    142.12 o 
  -7   2  13     2345.70     1916.45    395.27 o 
  -6   2  13     2122.66     2050.39    311.20 o 
  -5   2  13     2650.55     2625.24    370.61 o 
  -4   2  13     1352.22     1017.39    182.06 o 
  -3   2  13     2303.37     2363.23    341.66 o 
  -2   2  13     2440.36     2017.23    331.64 o 
  -1   2  13      139.21      220.83    121.24 o 
   0   2  13     1823.69     1448.83    332.85 o 
   1   2  13     1256.25     1223.82    276.02 o 
   2   2  13     3995.86     3899.02    556.03 o 
   3   2  13      837.70      334.81    236.60 o 
   4   2  13     3611.07     3975.42    711.56 o 
   5   2  13      434.35      566.52    361.48 o 
   6   2  13      191.29      609.99    379.76 o 
   7   2  13      835.97      327.57    391.28 o 
   8   2  13        5.18      298.79    339.92 o 
   9   2  13      476.97      186.76    403.16 o 
  10   2  13      188.88      187.20    419.22 o 
 -18   3  13      247.54      484.53    388.59 o 
 -17   3  13      149.98      217.60    306.80 o 
 -16   3  13      341.80      600.53    437.30 o 
 -15   3  13       74.55      170.99    287.77 o 
 -14   3  13       22.15      322.07    344.93 o 
 -13   3  13      854.10      923.88    351.69 o 
 -12   3  13     1668.86     1250.37    391.91 o 
 -11   3  13      882.09     1003.50    350.05 o 
 -10   3  13       30.79      140.41    213.81 o 
  -9   3  13       13.20      127.90    149.24 o 
  -8   3  13      368.52      467.83    196.91 o 
  -7   3  13     1135.59      933.84    276.87 o 
  -6   3  13     1856.79     1750.22    285.31 o 
  -5   3  13      113.55      188.39     67.21 o 
  -4   3  13      223.66      116.82     88.36 o 
  -3   3  13       12.99      129.84     81.93 o 
  -2   3  13      103.83      214.66    124.40 o 
  -1   3  13      490.68      238.95    143.92 o 
   0   3  13     1816.73     1712.84    360.21 o 
   1   3  13     1062.76     1083.99    268.81 o 
   2   3  13     4864.24     4602.36    551.23 o 
   3   3  13      170.97      213.25    204.64 o 
   4   3  13     3648.34     3911.35    594.67 o 
   5   3  13      428.41      718.48    324.93 o 
   6   3  13      232.41      171.03    233.48 o 
   7   3  13      402.52      468.79    269.52 o 
   8   3  13       15.70      254.38    189.04 o 
   9   3  13      239.07      415.79    237.98 o 
  10   3  13       18.39      383.54    267.08 o 
 -18   4  13       61.08      292.37    475.03 o 
 -17   4  13      268.06      115.52    371.06 o 
 -16   4  13      147.03      563.10    489.06 o 
 -15   4  13      897.55     1265.52    423.56 o 
 -14   4  13       31.24      647.52    368.49 o 
 -13   4  13    12313.34    12654.15   1159.90 o 
 -12   4  13      112.35     -178.44    340.89 o 
 -11   4  13    14182.90    16039.83   1119.54 o 
 -10   4  13      124.57      151.01    244.86 o 
  -9   4  13     8006.95     8347.74    627.79 o 
  -8   4  13     2474.78     2523.05    357.57 o 
  -7   4  13     1919.79     1842.33    335.88 o 
  -6   4  13       31.50      177.18     83.66 o 
  -5   4  13       62.29      117.33     81.38 o 
  -4   4  13      251.41      197.57     86.75 o 
  -3   4  13       59.86      243.71    106.51 o 
  -2   4  13       14.70      258.47    100.23 o 
  -1   4  13     8850.07     8832.19    484.99 o 
   0   4  13     6349.29     6367.63    508.61 o 
   1   4  13    14258.46    14684.77   1070.70 o 
   2   4  13     9881.88    10131.16    875.21 o 
   3   4  13     7415.28     8458.77    961.70 o 
   4   4  13     4856.45     4440.24    608.27 o 
   5   4  13      888.64      506.70    296.19 o 
   6   4  13      298.55      312.84    210.11 o 
   7   4  13      111.35      202.54    265.41 o 
   8   4  13       55.77      633.89    324.24 o 
   9   4  13      117.28      407.30    300.21 o 
  10   4  13      596.23     1013.53    380.89 o 
 -18   5  13      166.89      577.72    311.50 o 
 -17   5  13       31.30      840.57    371.80 o 
 -16   5  13       59.55      147.91    418.93 o 
 -15   5  13      465.63      655.54    501.67 o 
 -14   5  13      756.34      911.18    415.94 o 
 -13   5  13      126.30      337.66    384.44 o 
 -12   5  13      243.11      427.11    337.54 o 
 -11   5  13        4.39      350.36    250.90 o 
 -10   5  13      903.59      693.26    188.02 o 
  -9   5  13     6310.37     5867.71    617.72 o 
  -8   5  13      281.55      338.89    171.57 o 
  -7   5  13     1173.92      934.18    218.33 o 
  -6   5  13      175.82      254.14    154.11 o 
  -5   5  13       54.13      180.04     68.07 o 
  -4   5  13      576.54      497.89    131.48 o 
  -3   5  13        4.21      155.62     83.43 o 
  -2   5  13     2490.32     2418.56    323.21 o 
  -1   5  13      615.60      508.49    146.57 o 
   0   5  13     2987.06     3375.10    432.61 o 
   1   5  13       55.70      358.91    216.66 o 
   2   5  13     1456.85      955.29    276.62 o 
   3   5  13      392.32      641.43    310.50 o 
   4   5  13       30.46      145.71    241.79 o 
   5   5  13      641.78      523.22    297.59 o 
   6   5  13      169.69      480.72    224.20 o 
   7   5  13        1.90      -40.80    289.74 o 
   8   5  13        9.16      355.36    325.68 o 
   9   5  13       20.12      441.09    283.32 o 
 -18   6  13       47.69      203.94    431.53 o 
 -17   6  13       61.18      323.55    327.55 o 
 -16   6  13      401.15      431.60    358.98 o 
 -15   6  13      911.38      293.76    434.82 o 
 -14   6  13        6.64       79.81    398.04 o 
 -13   6  13     5441.43     5605.19   1487.89 o 
 -12   6  13     1346.61      833.19    313.62 o 
 -11   6  13     7645.56     8961.27   1191.80 o 
 -10   6  13     1309.58     1272.66    383.97 o 
  -9   6  13      836.16      985.12    274.11 o 
  -8   6  13     1423.28     1392.05    336.38 o 
  -7   6  13     2976.11     2757.24    354.25 o 
  -6   6  13      198.14      160.22    106.11 o 
  -5   6  13       63.88       43.38    114.92 o 
  -4   6  13       24.85      -39.76    120.63 o 
  -3   6  13      837.48      504.59    255.60 o 
  -2   6  13      401.83      446.71    185.72 o 
  -1   6  13     1096.16     1411.46    291.71 o 
   0   6  13     2885.00     2787.83    377.32 o 
   1   6  13     5826.00     5932.51    618.81 o 
   2   6  13     7230.56     8184.65    900.32 o 
   3   6  13     2900.57     2457.82    559.12 o 
   4   6  13     2211.96     2362.76    576.15 o 
   5   6  13      444.40      399.12    299.78 o 
   6   6  13      272.56      369.81    541.49 o 
   7   6  13       43.79       20.54    304.90 o 
   8   6  13        0.44      609.44    308.45 o 
   9   6  13      164.96       33.92    360.97 o 
 -17   7  13       29.86      557.77    351.64 o 
 -16   7  13      243.40      562.52    389.26 o 
 -15   7  13      659.57      660.87    390.25 o 
 -14   7  13     1133.16     1291.56    525.58 o 
 -13   7  13       28.15      210.70    296.47 o 
 -12   7  13      538.30      386.01    363.26 o 
 -11   7  13      192.82      329.57    186.01 o 
 -10   7  13       17.38       44.88    213.35 o 
  -9   7  13     1874.79     1815.05    530.19 o 
  -8   7  13     4382.40     4332.77    512.13 o 
  -7   7  13      290.65      271.74    173.81 o 
  -6   7  13     2752.87     2552.65    357.84 o 
  -5   7  13      439.54      525.31    170.48 o 
  -4   7  13      895.66      849.17    229.32 o 
  -3   7  13      609.90      450.77    194.70 o 
  -2   7  13      396.68      413.44    179.63 o 
  -1   7  13      174.83      292.51    160.49 o 
   0   7  13     5825.36     6438.67    516.98 o 
   1   7  13      288.75      537.66    222.53 o 
   2   7  13     5623.30     5799.37    616.58 o 
   3   7  13     1680.91     1095.26    470.98 o 
   4   7  13     1226.41      761.02    406.61 o 
   5   7  13      950.58     1023.93    456.84 o 
   6   7  13      288.25       16.56    287.82 o 
   7   7  13      474.39      679.06    308.45 o 
   8   7  13      184.65      530.98    472.43 o 
   9   7  13      357.19       51.87    416.71 o 
 -17   8  13      328.85      239.11    402.23 o 
 -16   8  13        2.30        4.92    322.77 o 
 -15   8  13      265.15      335.32    309.89 o 
 -14   8  13      154.48      293.52    502.28 o 
 -13   8  13      848.03     1592.23    529.85 o 
 -12   8  13      409.41      635.65    282.71 o 
 -11   8  13      280.00      372.95    183.74 o 
 -10   8  13     4699.23     5853.85    659.31 o 
  -9   8  13       22.00      549.52    273.05 o 
  -8   8  13    11832.39    11677.00    859.63 o 
  -7   8  13      354.99      317.53    171.70 o 
  -6   8  13      460.73      385.68    127.59 o 
  -5   8  13      114.76      120.12     97.06 o 
  -4   8  13      271.54      160.69    138.31 o 
  -3   8  13      236.77      307.37    131.77 o 
  -2   8  13      461.35      488.50    196.76 o 
  -1   8  13     2010.17     1825.47    317.60 o 
   0   8  13      277.00      477.07    266.97 o 
   1   8  13      377.93      656.76    233.60 o 
   2   8  13      478.86      485.82    238.69 o 
   3   8  13      123.79      466.84    205.93 o 
   4   8  13       11.57      417.70    435.53 o 
   5   8  13       14.15      280.53    277.39 o 
   6   8  13       10.28     -183.17    403.02 o 
   7   8  13        1.55      493.94    292.96 o 
   8   8  13       83.61      375.48    340.20 o 
 -17   9  13       38.91      703.32    408.70 o 
 -16   9  13        4.72      363.76    310.89 o 
 -15   9  13       38.45      444.49    430.33 o 
 -14   9  13      293.45      410.22    334.48 o 
 -13   9  13      619.87      906.48    415.96 o 
 -12   9  13     1471.46     1244.62   4636.27 o 
 -11   9  13       38.86      239.19    197.16 o 
 -10   9  13      152.63       19.55    154.12 o 
  -9   9  13     1325.71     1091.44    341.68 o 
  -8   9  13     2384.89     2777.37    467.38 o 
  -7   9  13     1849.33     1735.57    355.13 o 
  -6   9  13     6250.38     6908.18    525.77 o 
  -5   9  13     4788.38     3837.59    421.17 o 
  -4   9  13     7598.78     7494.22    539.16 o 
  -3   9  13     5657.18     5636.59    711.19 o 
  -2   9  13     3368.27     3340.17    563.57 o 
  -1   9  13      401.54      351.85    188.80 o 
   0   9  13       32.59      435.67    213.75 o 
   1   9  13      919.41      708.61    363.65 o 
   2   9  13      192.19      341.48    230.93 o 
   3   9  13      375.36      644.06    366.71 o 
   4   9  13       95.56      172.74    300.76 o 
   5   9  13      134.97      408.06    359.05 o 
   6   9  13      343.63      343.64    448.81 o 
   7   9  13       92.56      334.52    429.64 o 
   8   9  13      305.15      432.86    315.61 o 
 -16  10  13      777.16      784.95    442.35 o 
 -15  10  13      233.18      547.44    430.52 o 
 -14  10  13     2220.71     1872.36    624.01 o 
 -13  10  13      193.14      370.56    370.61 o 
 -12  10  13      396.00      756.48    365.85 o 
 -11  10  13      226.97       93.27    254.05 o 
 -10  10  13      187.33      608.67    288.09 o 
  -9  10  13      954.72      762.09    328.45 o 
  -8  10  13     1879.21     1400.95    354.81 o 
  -7  10  13     3774.15     3948.47    442.55 o 
  -6  10  13     2719.90     2541.99    388.64 o 
  -5  10  13     2996.21     3015.06    523.59 o 
  -4  10  13      925.58     1008.30    304.22 o 
  -3  10  13     1706.85     1876.79    488.40 o 
  -2  10  13     2772.50     3532.44    647.97 o 
  -1  10  13      865.69     1095.48    381.21 o 
   0  10  13      111.45      364.87    246.50 o 
   1  10  13     1288.91     1363.92    337.34 o 
   2  10  13       84.59      -13.44    351.33 o 
   3  10  13       14.27      544.24    246.22 o 
   4  10  13     1392.82     1314.51    560.50 o 
   5  10  13      672.96      675.92    339.48 o 
   6  10  13      131.01      247.25    337.21 o 
   7  10  13      294.89      621.51    407.46 o 
   8  10  13        5.85      484.02    344.27 o 
 -16  11  13       28.78      346.53    438.34 o 
 -15  11  13     1050.16     1098.48    617.65 o 
 -14  11  13       61.95      310.11    314.36 o 
 -13  11  13      102.53      712.74    433.64 o 
 -12  11  13      512.58      659.97    393.22 o 
 -11  11  13        4.47      289.50    229.71 o 
 -10  11  13       20.81      323.56    239.90 o 
  -9  11  13      464.79      645.58    213.66 o 
  -8  11  13       35.89      316.10    173.59 o 
  -7  11  13       56.95      231.82    183.95 o 
  -6  11  13      502.44      338.57    161.72 o 
  -5  11  13      238.15      604.66    265.16 o 
  -4  11  13      256.74      396.54    216.76 o 
  -3  11  13       19.81      470.60    361.22 o 
  -2  11  13     1304.69     1290.57    357.34 o 
  -1  11  13      362.63      635.43    259.65 o 
   0  11  13      443.94      540.19    216.74 o 
   1  11  13      249.97      207.73    240.73 o 
   2  11  13      274.79      623.14    424.25 o 
   3  11  13        4.64      316.16    313.07 o 
   4  11  13      355.56      310.77    324.52 o 
   5  11  13      562.06      814.22    294.11 o 
   6  11  13      122.18      398.36    482.95 o 
   7  11  13      145.56      438.88    396.29 o 
 -15  12  13      512.57      839.58    412.37 o 
 -14  12  13      607.65      481.82    486.65 o 
 -13  12  13     2215.72     1669.19    581.25 o 
 -12  12  13      105.07      259.63    315.87 o 
 -11  12  13     2384.42     2116.48    524.37 o 
 -10  12  13       87.73       36.48    334.10 o 
  -9  12  13      697.59      737.68    312.73 o 
  -8  12  13        6.42      419.01    455.69 o 
  -7  12  13       41.94      386.35    178.45 o 
  -6  12  13      278.81      969.48    328.36 o 
  -5  12  13      208.15      270.00    249.90 o 
  -4  12  13      128.12      410.83    285.94 o 
  -3  12  13       84.99      407.87    150.06 o 
  -2  12  13       30.52      436.26    218.18 o 
  -1  12  13      602.75      724.78    295.57 o 
   0  12  13       30.81      466.28    368.79 o 
   1  12  13     1343.96     1393.53    510.11 o 
   2  12  13      450.82      870.42    539.93 o 
   3  12  13      389.68      570.64    415.14 o 
   4  12  13     1552.92     1074.77    567.04 o 
   5  12  13      110.89       -5.10    528.98 o 
   6  12  13      236.72      263.53    234.13 o 
   7  12  13       82.29      480.51    345.75 o 
 -14  13  13     1025.75      913.31    803.46 o 
 -13  13  13      101.39      358.46    395.14 o 
 -12  13  13      289.92      389.98    378.52 o 
 -11  13  13        1.01      494.82    342.15 o 
 -10  13  13     1340.32     1070.54    474.49 o 
  -9  13  13     1073.30      932.77    410.75 o 
  -8  13  13        2.99      391.86    202.03 o 
  -7  13  13       30.25      171.88    151.10 o 
  -6  13  13      165.60      235.90    221.00 o 
  -5  13  13      392.45      600.44    263.64 o 
  -4  13  13       33.29      240.06    151.32 o 
  -3  13  13      559.91      458.44    220.12 o 
  -2  13  13       24.93      194.16    279.16 o 
  -1  13  13     2160.89     2033.29    425.88 o 
   0  13  13     1299.02     1038.73    415.60 o 
   1  13  13        9.59       82.80    312.22 o 
   2  13  13      114.04      363.71    429.01 o 
   3  13  13      415.16      862.79    445.55 o 
   4  13  13       71.56      277.32    543.05 o 
   5  13  13     1175.66      980.49    536.67 o 
   6  13  13      219.67      556.69    382.04 o 
 -14  14  13        1.51      228.58    480.51 o 
 -13  14  13      308.95       67.29    431.73 o 
 -12  14  13      130.40      281.95    536.32 o 
 -11  14  13     1156.80      778.08    448.29 o 
 -10  14  13       11.50      195.03    377.12 o 
  -9  14  13      463.94     1059.19    382.81 o 
  -8  14  13        5.69      371.80    329.26 o 
  -7  14  13      818.41      850.02    306.14 o 
  -6  14  13      303.17      391.83    217.59 o 
  -5  14  13       47.91      129.45    187.65 o 
  -4  14  13      251.05      378.89    238.78 o 
  -3  14  13      979.73     1035.13    356.38 o 
  -2  14  13     1106.12     1123.72    279.71 o 
  -1  14  13      937.75     1156.19    335.94 o 
   0  14  13     1090.15     1124.97    333.75 o 
   1  14  13     1481.87     1122.42    447.56 o 
   2  14  13      633.83      751.51    393.71 o 
   3  14  13      591.37      832.84    311.16 o 
   4  14  13      311.12      209.44    317.88 o 
   5  14  13      328.62        8.21    425.50 o 
 -13  15  13        3.41      370.55    457.86 o 
 -12  15  13      275.13      612.89    538.85 o 
 -11  15  13      217.61      622.72    370.99 o 
 -10  15  13      249.84      657.42    292.55 o 
  -9  15  13     1396.53     1557.99    524.84 o 
  -8  15  13        0.87      231.31    271.95 o 
  -7  15  13      569.60      592.39    349.76 o 
  -6  15  13      100.50      226.80    260.53 o 
  -5  15  13       31.15      112.93    255.31 o 
  -4  15  13       31.54      215.81    290.28 o 
  -3  15  13       49.91      315.51    259.61 o 
  -2  15  13      706.50      617.04    310.73 o 
  -1  15  13       93.48      141.13    273.30 o 
   0  15  13     1717.30     1789.01    561.94 o 
   1  15  13       69.34      430.10    360.29 o 
   2  15  13      585.10      225.84    403.93 o 
   3  15  13      493.92      693.01    344.77 o 
   4  15  13      188.96      589.78    320.76 o 
 -12  16  13      400.98     1543.24    540.01 o 
 -11  16  13      173.84      357.21    281.43 o 
 -10  16  13      900.52      883.71    408.82 o 
  -9  16  13        2.59      682.43    445.44 o 
  -8  16  13      943.84     1037.33    373.02 o 
  -7  16  13      482.04      634.59    338.35 o 
  -6  16  13       28.00      243.32    293.95 o 
  -5  16  13       47.03      246.53    281.73 o 
  -4  16  13        4.69      173.22    289.72 o 
  -3  16  13       89.51      391.54    399.84 o 
  -2  16  13      658.53      585.64    311.13 o 
  -1  16  13      225.02      610.96    295.72 o 
   0  16  13      420.51      637.36    399.89 o 
   1  16  13        4.11      510.24    274.05 o 
   2  16  13       47.39      -59.53    311.04 o 
   3  16  13       25.83      461.19    253.86 o 
 -10  17  13       83.05      446.40    307.19 o 
  -9  17  13        1.83     -186.39    361.86 o 
  -8  17  13       23.50      113.85    397.86 o 
  -7  17  13       14.39      596.01    391.60 o 
  -6  17  13      161.60      153.16    450.57 o 
  -5  17  13       90.81      391.10    285.87 o 
  -4  17  13      170.65      550.31    266.64 o 
  -3  17  13        2.27      752.74    341.34 o 
  -2  17  13       11.10      354.01    249.59 o 
  -1  17  13        0.40      -39.92    302.77 o 
   0  17  13        3.71      252.18    323.01 o 
   1  17  13       19.07      192.57    265.14 o 
   2  17  13      156.72      126.03    349.12 o 
  -8  18  13      218.95      463.27    295.08 o 
  -7  18  13      279.37      410.42    394.69 o 
  -6  18  13        1.46      723.83    402.85 o 
  -5  18  13      331.09      400.91    403.43 o 
  -4  18  13       18.13      463.39    300.47 o 
  -3  18  13       77.36      464.55    357.50 o 
  -2  18  13      251.04      480.44    283.10 o 
  -1  18  13      282.47      715.77    327.42 o 
   0  18  13       24.56      338.58    274.74 o 
 -18   0  14      642.89     1522.04    863.46 o 
 -17   0  14      892.00      672.65    401.29 o 
 -16   0  14       37.26      258.39    372.26 o 
 -15   0  14      859.01      351.01    572.93 o 
 -14   0  14      136.96      490.17    352.80 o 
 -13   0  14      907.89     1386.34    713.13 o 
 -12   0  14     1109.72     1163.66    594.27 o 
 -11   0  14     6024.46     6373.59    923.44 o 
 -10   0  14     1141.46     1870.30    707.57 o 
  -9   0  14       98.47      434.17    521.98 o 
  -8   0  14     3943.73     2764.75    679.83 o 
  -7   0  14    11316.36    12708.96   1103.52 o 
  -6   0  14     4429.63     4563.34    750.07 o 
  -5   0  14    20978.74    22351.89   1071.57 o 
  -4   0  14     4117.05     4638.11    580.93 o 
  -3   0  14    23210.12    24878.16   1709.85 o 
  -2   0  14    13565.77    13491.28   1436.36 o 
  -1   0  14     3252.15     2782.46    761.02 o 
   0   0  14     1059.78     1406.44    356.91 o 
   1   0  14       18.96      201.23    194.38 o 
   2   0  14      369.00      430.73    195.83 o 
   3   0  14     4140.31     4053.89    980.54 o 
   4   0  14      310.33      258.55    639.06 o 
   5   0  14       44.17      346.36    497.59 o 
   6   0  14       70.12      375.63    482.95 o 
   7   0  14      455.06      229.28    404.90 o 
   8   0  14      123.65     -312.21    609.79 o 
   9   0  14      441.39      541.49    551.25 o 
 -18   1  14        2.56      499.63    403.82 o 
 -17   1  14       35.50      275.04    423.85 o 
 -16   1  14       76.44      468.78    326.45 o 
 -15   1  14     1073.00     1390.13    463.36 o 
 -14   1  14      566.57      324.16    283.69 o 
 -13   1  14      265.78      626.88    271.36 o 
 -12   1  14      793.67      736.98    337.26 o 
 -11   1  14     1704.26     2356.09    639.40 o 
 -10   1  14     1731.71     1642.96    385.03 o 
  -9   1  14      501.70      626.28    264.69 o 
  -8   1  14       71.33      400.51    155.89 o 
  -7   1  14     1973.04     1952.16    379.00 o 
  -6   1  14     1488.96     1845.31    388.29 o 
  -5   1  14     1739.69     1588.00    347.71 o 
  -4   1  14     2002.06     1592.68    370.97 o 
  -3   1  14     1027.21      773.48    173.38 o 
  -2   1  14      752.97      677.54    217.99 o 
  -1   1  14      331.23      356.03    175.52 o 
   0   1  14       42.47      213.69    124.98 o 
   1   1  14      111.07      336.67    254.10 o 
   2   1  14       13.28      133.92    148.66 o 
   3   1  14      526.30      555.34    219.87 o 
   4   1  14      246.80      544.29    396.29 o 
   5   1  14      583.88      619.01    394.68 o 
   6   1  14      277.69      322.50    283.32 o 
   7   1  14       74.13      392.73    339.33 o 
   8   1  14       94.51      478.33    398.54 o 
   9   1  14       21.35      -57.36    344.54 o 
 -18   2  14      543.36      570.47    343.20 o 
 -17   2  14      414.65      907.97    442.98 o 
 -16   2  14      246.94      283.19    284.79 o 
 -15   2  14      709.11      671.76    351.52 o 
 -14   2  14      382.39      450.05    305.26 o 
 -13   2  14      213.42      523.29    296.64 o 
 -12   2  14        7.40      429.28    229.13 o 
 -11   2  14     1587.42     1366.37    426.66 o 
 -10   2  14        4.80      263.68    213.46 o 
  -9   2  14        2.11      164.73    249.30 o 
  -8   2  14      190.41      167.19    173.10 o 
  -7   2  14     4238.50     4446.92    530.29 o 
  -6   2  14      330.66      333.36    165.87 o 
  -5   2  14     3604.19     3991.60    452.48 o 
  -4   2  14      198.28      184.09    126.11 o 
  -3   2  14     5330.41     5727.18    471.58 o 
  -2   2  14     2073.58     1893.58    320.31 o 
  -1   2  14       32.75      255.12    121.11 o 
   0   2  14       54.90       64.49     94.32 o 
   1   2  14      619.56      548.39    216.00 o 
   2   2  14       95.08      310.22    184.38 o 
   3   2  14     5599.77     5975.28   1309.83 o 
   4   2  14        7.29      120.10    371.56 o 
   5   2  14      525.59      432.09    305.55 o 
   6   2  14      106.91      414.86    240.05 o 
   7   2  14        6.26      362.52    345.63 o 
   8   2  14      390.70      627.10    466.42 o 
   9   2  14      106.24      -54.79    371.56 o 
 -18   3  14      531.85      502.92    524.10 o 
 -17   3  14        2.60      813.33    496.78 o 
 -16   3  14      386.85      858.95    366.82 o 
 -15   3  14     1857.02     1290.63    489.82 o 
 -14   3  14      959.74      967.98    316.61 o 
 -13   3  14       53.49      331.14    269.29 o 
 -12   3  14     5320.32     4580.06    700.87 o 
 -11   3  14     1560.92     1086.30    307.50 o 
 -10   3  14    13012.74    13984.12   1015.65 o 
  -9   3  14       68.09      187.35    106.05 o 
  -8   3  14       51.17       61.36    174.27 o 
  -7   3  14      302.42      407.20    184.55 o 
  -6   3  14      420.29      377.31    215.99 o 
  -5   3  14      420.36      257.08     81.42 o 
  -4   3  14     2024.86     2097.65    328.62 o 
  -3   3  14     2411.29     2469.20    370.63 o 
  -2   3  14      124.58      310.39    160.76 o 
  -1   3  14      335.20      376.41    176.83 o 
   0   3  14     3362.13     3050.91    406.94 o 
   1   3  14     1771.56     1118.49    315.31 o 
   2   3  14     5016.72     5391.11    702.28 o 
   3   3  14     2762.95     3116.25    526.11 o 
   4   3  14     4035.58     4234.71    702.78 o 
   5   3  14     1455.92     1248.78    409.40 o 
   6   3  14      128.07      286.91    250.89 o 
   7   3  14      109.06      483.66    270.99 o
[truncated: 91,052 more chars]
